# Supplementary material for: A meta-analysis to evaluate the cellular processes regulated by the interactome of endogenous and over-expressed estrogen receptor alpha
Source: Oncoscience. 2015 Mar 7;2(5):487–96. doi: 10.18632/oncoscience.138 (PMC4468335; doi:10.18632/oncoscience.138)
Supplement: Supplementary file 2 [file oncoscience-02-0487-s002.xlsx]

## Sheet: Supplementary table S1
				Supplementary Table S1
		Acession Number	Protein Name	Gene Name	Sample	Methodology			Ref
						ER isolation	MS	E2
		A7E2X7	DNA topoisomerase II binding protein	TOPBP1	MCF-7	ERE-Sepharose	2DE-MALDI-TOF MS	x	1
		B3KM80	Nucleolin	NCL	MCF-7	ERE-Sepharose	2DE-MALDI-TOF MS	x	1
		B7ZVZ1	Septin 8	SEPT8	MCF-7	ERE-Sepharose	2DE-MALDI-TOF MS	x	1
		D4A9D6	DEAH (Asp-Glu-Ala-His) box polypeptide 9	DHX9	MCF-7	ERE-Sepharose	2DE-MALDI-TOF MS	x	1
		D6RGI3	Septin 11	SEPT11	MCF-7	ERE-Sepharose	2DE-MALDI-TOF MS	x	1
		O00571	ATP-dependent RNA helicase DDX3X	DDX3X	MCF-7	ERE-Sepharose	2DE-MALDI-TOF MS	x	1
		O14776	Transcriptional elongation factor 1	TCERG1	MCF-7	ERE-Sepharose	2DE-MALDI-TOF MS	x	1
		O43809	Cleavage and polyadenylation specificity factor subunit 5	NUDT21	MCF-7	ERE-Sepharose	2DE-MALDI-TOF MS	x	1
		O60506	Heterogeneous nuclear ribonucleoprotein Q	SYNCRIP	MCF-7	ERE-Sepharose	2DE-MALDI-TOF MS	x	1
		O60828	Polyglutamone binding protein 1	PQBP1	MCF-7	ERE-Sepharose	2DE-MALDI-TOF MS	x	1
		P02545	Prelamin A/C	LMNA	MCF-7	ERE-Sepharose	2DE-MALDI-TOF MS	x	1
		P04792	Heat shock protein beta-1	HSPB1	MCF-7	ERE-Sepharose	2DE-MALDI-TOF MS	x	1
		P05783	Keratin 18	KRT18	MCF-7	ERE-Sepharose	2DE-MALDI-TOF MS	x	1
		P05787	Keratin 8	KRT8	MCF-7	ERE-Sepharose	2DE-MALDI-TOF MS	x	1
		P06748	Nucleophosmin	NPM1	MCF-7	ERE-Sepharose	2DE-MALDI-TOF MS	x	1
		P07237	Protein disulfide-isomerase	P4HB	MCF-7	ERE-Sepharose	2DE-MALDI-TOF MS	x	1
		P07355	Annexin A2	ANXA2	MCF-7	ERE-Sepharose	2DE-MALDI-TOF MS	x	1
		P07437	tubulin beta	TUBB	MCF-7	ERE-Sepharose	2DE-MALDI-TOF MS	x	1
		P07814	Bifunctional glutamate/proline--tRNA ligase	EPRS	MCF-7	ERE-Sepharose	2DE-MALDI-TOF MS	x	1
		P08727	Keratin, type I cytoskeletal 19	KRT19	MCF-7	ERE-Sepharose	2DE-MALDI-TOF MS	x	1
		P09651	Heterogenous nuclear ribonicleoprotein A1	HNRNPA1	MCF-7	ERE-Sepharose	2DE-MALDI-TOF MS	x	1
		P11586	methylenetetrahydrofolate dehydrogenase 1	MTHFD1	MCF-7	ERE-Sepharose	2DE-MALDI-TOF MS	x	1
		P13639	Eukaryotic translational elongation factor 2	EEF2	MCF-7	ERE-Sepharose	2DE-MALDI-TOF MS	x	1
		P13645	Keratin 10	KRT10	MCF-7	ERE-Sepharose	2DE-MALDI-TOF MS	x	1
		P14625	Endoplasmin	HSP90B1	MCF-7	ERE-Sepharose	2DE-MALDI-TOF MS	x	1
		P14868	Aspastyl-tRNA synthetase	DARS	MCF-7	ERE-Sepharose	2DE-MALDI-TOF MS	x	1
		P14868	Aspartyl-tRNA synthetase	DARS	MCF-7	ERE-Sepharose	2DE-MALDI-TOF MS	x	1
		P20042	Eukaryotic translation elongation factor 2 subunit beta	EIF2S2	MCF-7	ERE-Sepharose	2DE-MALDI-TOF MS	x	1
		P23246	Splicing factor, proline- and glutamine-rich	SFPQ	MCF-7	ERE-Sepharose	2DE-MALDI-TOF MS	x	1
		P23284	Peptidyl-prolyl cis-trans isomerase B	PPIB	MCF-7	ERE-Sepharose	2DE-MALDI-TOF MS	x	1
		P29762	Cellular retinoic acid binding protein 1	CRABP1	MCF-7	ERE-Sepharose	2DE-MALDI-TOF MS	x	1
		P30101	Protein disulfide-isomerase A3	PDIA3	MCF-7	ERE-Sepharose	2DE-MALDI-TOF MS	x	1
		P32969	Ribosomal protein L9	RPL9	MCF-7	ERE-Sepharose	2DE-MALDI-TOF MS	x	1
		P38919	Eukaryotic translation initiation factor 4A-III	EIF4A3	MCF-7	ERE-Sepharose	2DE-MALDI-TOF MS	x	1
		P46459	N-ethylmaleimide-sensitive factor	NSF	MCF-7	ERE-Sepharose	2DE-MALDI-TOF MS	x	1
		P51991	Heterogenous nuclear ribonucleoprotein A3	HNRNPA3	MCF-7	ERE-Sepharose	2DE-MALDI-TOF MS	x	1
		P54577	Tyrosyl-tRNA synthetase	YARS	MCF-7	ERE-Sepharose	2DE-MALDI-TOF MS	x	1
		P55072	Valosin containing protein	VCP	MCF-7	ERE-Sepharose	2DE-MALDI-TOF MS	x	1
		P56192	Methionine-tRNA synthetase	MARS	MCF-7	ERE-Sepharose	2DE-MALDI-TOF MS	x	1
		P60709	Actin, cytoplasmic 1	ACTB	MCF-7	ERE-Sepharose	2DE-MALDI-TOF MS	x	1
		P61158	Actin-related protein 3	ACTR3	MCF-7	ERE-Sepharose	2DE-MALDI-TOF MS	x	1
		P61978	Heterogenous nuclear ribonucleoprotein K	HNRNPK	MCF-7	ERE-Sepharose	2DE-MALDI-TOF MS	x	1
		P62140	Serine/threonine-protein phosphatase PP1-beta catalytic subunit	PPP1CB	MCF-7	ERE-Sepharose	2DE-MALDI-TOF MS	x	1
		P62805	Histone H4	HIST1H4A	MCF-7	ERE-Sepharose	2DE-MALDI-TOF MS	x	1
		P62807	Histone H2B	HIST1H2BC	MCF-7	ERE-Sepharose	2DE-MALDI-TOF MS	x	1
		P63244	Guanine nucleotide-binding protein subunit beta-2-like 1	GNB2L1	MCF-7	ERE-Sepharose	2DE-MALDI-TOF MS	x	1
		P78527	DNA-dependent protein kinase catalytic subunit	PRKDC	MCF-7	ERE-Sepharose	2DE-MALDI-TOF MS	x	1
		P82979	SAP domain-containing ribonucleoprotein	SARNP	MCF-7	ERE-Sepharose	2DE-MALDI-TOF MS	x	1
		P84243	Histone H3	H3F3A	MCF-7	ERE-Sepharose	2DE-MALDI-TOF MS	x	1
		Q00341	High density lipoprotein binding protein	HDLBP	MCF-7	ERE-Sepharose	2DE-MALDI-TOF MS	x	1
		Q01094	E2F-transcription factor 7	E2F1	MCF-7	ERE-Sepharose	2DE-MALDI-TOF MS	x	1
		Q01105	Protein SET	SET	MCF-7	ERE-Sepharose	2DE-MALDI-TOF MS	x	1
		Q08211	ATP-dependent RNA helicase A	NDH2	MCF-7	ERE-Sepharose	2DE-MALDI-TOF MS	x	1
		Q09028	Histone-binding protein RBBP4	RBBP4	MCF-7	ERE-Sepharose	2DE-MALDI-TOF MS	x	1
		Q12906	Interleukin enhancer-binding factor 3	ILF3	MCF-7	ERE-Sepharose	2DE-MALDI-TOF MS	x	1
		Q13344	Fusion-like protein	FUS	MCF-7	ERE-Sepharose	2DE-MALDI-TOF MS	x	1
		Q14011	Cold inducible RNA binding protein	CIRBP	MCF-7	ERE-Sepharose	2DE-MALDI-TOF MS	x	1
		Q14103	Heterogenous nuclear ribonicleoprotein D0	HNRNPD	MCF-7	ERE-Sepharose	2DE-MALDI-TOF MS	x	1
		Q14444	Caprin-1	CAPRIN1	MCF-7	ERE-Sepharose	2DE-MALDI-TOF MS	x	1
		Q14683	Structural maintenace of chromosomes protein 1A	SMC1A	MCF-7	ERE-Sepharose	2DE-MALDI-TOF MS	x	1
		Q15019	Septin 2	SEPT2	MCF-7	ERE-Sepharose	2DE-MALDI-TOF MS	x	1
		Q15046	Lysyl-tRNA synthetase	KARS	MCF-7	ERE-Sepharose	2DE-MALDI-TOF MS	x	1
		Q15233	Non-POU domain-containing octamer-binding protein	NONO	MCF-7	ERE-Sepharose	2DE-MALDI-TOF MS	x	1
		Q15596	Nuclear receptor coactivator 2	NCOA2	MCF-7	ERE-Sepharose	2DE-MALDI-TOF MS	x	1
		Q16777	Histone H2A	HIST2H2AC	MCF-7	ERE-Sepharose	2DE-MALDI-TOF MS	x	1
		Q2TAK1	F-box DNA helicase	FBXO18	MCF-7	ERE-Sepharose	2DE-MALDI-TOF MS	x	1
		Q53GZ6	Heat shock protein 70 kDa	HSP	MCF-7	ERE-Sepharose	2DE-MALDI-TOF MS	x	1
		Q53YD7	Eukaryotic translation elongation factor 1 gamma	EEF1G	MCF-7	ERE-Sepharose	2DE-MALDI-TOF MS	x	1
		Q5RLJ0	Clavata3/ERS	CLE	MCF-7	ERE-Sepharose	2DE-MALDI-TOF MS	x	1
		Q6EMB2	SRC1 and TIF2 associated binding protein	STAMP	MCF-7	ERE-Sepharose	2DE-MALDI-TOF MS	x	1
		Q6IAP9	Pre-mRNA processing factor 4	PRP4	MCF-7	ERE-Sepharose	2DE-MALDI-TOF MS	x	1
		Q6NUR7	Ezrin	EZR	MCF-7	ERE-Sepharose	2DE-MALDI-TOF MS	x	1
		Q6P2C8	Mediator of RNA polymerase II transcription subunit 27	MED27	MCF-7	ERE-Sepharose	2DE-MALDI-TOF MS	x	1
		Q6SV71	LIM homeobox 8	LHX8	MCF-7	ERE-Sepharose	2DE-MALDI-TOF MS	x	1
		Q7KZF4	Staphylococcal nuclease domain-containing protein 1	SND1	MCF-7	ERE-Sepharose	2DE-MALDI-TOF MS	x	1
		Q86V81	THO complex 4	ALYREF	MCF-7	ERE-Sepharose	2DE-MALDI-TOF MS	x	1
		Q8IUQ4	E3 ubiquitin-protein ligase SIAH1	SIAH1	MCF-7	ERE-Sepharose	2DE-MALDI-TOF MS	x	1
		Q8NC51	Plasminogen activator inhibitor 1 RNA-binding protein	SERBP1	MCF-7	ERE-Sepharose	2DE-MALDI-TOF MS	x	1
		Q8TC62	Septin 7	SEPT7	MCF-7	ERE-Sepharose	2DE-MALDI-TOF MS	x	1
		Q8WXF1	Paraspeckle protein 1	PSPC1	MCF-7	ERE-Sepharose	2DE-MALDI-TOF MS	x	1
		Q92841	Probable ATP-dependent RNA helicase DDX17	DDX17	MCF-7	ERE-Sepharose	2DE-MALDI-TOF MS	x	1
		Q96AE4	Far uptream element-binding protein	FUBP1	MCF-7	ERE-Sepharose	2DE-MALDI-TOF MS	x	1
		Q96DE0	U8 snoRNA-decapping enzyme	NUDT16	MCF-7	ERE-Sepharose	2DE-MALDI-TOF MS	x	1
		Q99460	26S proteasome non-ATPase regulatory subunit 1	PSMD1	MCF-7	ERE-Sepharose	2DE-MALDI-TOF MS	x	1
		Q99623	Prohibitin 2	PHB2	MCF-7	ERE-Sepharose	2DE-MALDI-TOF MS	x	1
		Q99733	Nucleosome assembly protein1-like 4	NAP1L4	MCF-7	ERE-Sepharose	2DE-MALDI-TOF MS	x	1
		Q9BQ67	Glutamate-rich WD repeat containing 1	GRWD1	MCF-7	ERE-Sepharose	2DE-MALDI-TOF MS	x	1
		Q9BQG0	MYB-binding protein 1A	MYBBP1A	MCF-7	ERE-Sepharose	2DE-MALDI-TOF MS	x	1
		Q9NP81	seryl-tRNA synthetase 2	SARS2	MCF-7	ERE-Sepharose	2DE-MALDI-TOF MS	x	1
		Q9NZN9	Aryl-hydrocarbon- interacting protein-like 1	AIPL1	MCF-7	ERE-Sepharose	2DE-MALDI-TOF MS	x	1
		Q9P2J5	Leucyl-tRNA synthatase	LARS	MCF-7	ERE-Sepharose	2DE-MALDI-TOF MS	x	1
		Q9UNH7	Sorting nexin 6	SNX6	MCF-7	ERE-Sepharose	2DE-MALDI-TOF MS	x	1
		Q9UQ80	erbB3-bindind protein 1	EBP1	MCF-7	ERE-Sepharose	2DE-MALDI-TOF MS	x	1
		Q9UQE7	Structural maintenace of chromosomes protein 3	SMC3	MCF-7	ERE-Sepharose	2DE-MALDI-TOF MS	x	1
		Q9Y285	Phenylalanyl-tRNA synthetase	FARSA	MCF-7	ERE-Sepharose	2DE-MALDI-TOF MS	x	1
		Q9Y3I0	tRNA-splicing ligase RtcB homolog	HSPC117	MCF-7	ERE-Sepharose	2DE-MALDI-TOF MS	x	1
		O00159	Myosin 1c	MYO1C	MCF-7	TAP-ERα	nanoLC-MS/MS	x	2
		O00571	ATP-dependent RNA helicase	DDX3X	MCF-7	TAP-ERα	nanoLC-MS/MS	x	2
		P05388	60 S acidic ribosomal protein P0	RPLP0	MCF-7	TAP-ERα	nanoLC-MS/MS	x	2
		P06396	Gelsolin	GSN	MCF-7	TAP-ERα	2DE (DIGE)-LC-MS/MS	x	2
		P06396	Gelsolin	GSN	MCF-7	TAP-ERα	nanoLC-MS/MS	x	2
		P06748	nucleophosmin	NPM1	MCF-7	TAP-ERα	2DE (DIGE)-LC-MS/MS	x	2
		P06748	Nucleophosmin	NPM1	MCF-7	TAP-ERα	nanoLC-MS/MS	x	2
		P11142	Heat shock cognate 71-kDa protein	HSPA8	MCF-7	TAP-ERα	nanoLC-MS/MS	x	2
		P17844	Probable ATP-dependent RNA helicase DDX5a	DDX5	MCF-7	TAP-ERα	nanoLC-MS/MS	x	2
		P62424	60S ribosomal protein L7 a	RPL7A	MCF-7	TAP-ERα	nanoLC-MS/MS	x	2
		P46781	40 S ribosomal protein S9	RPS9	MCF-7	TAP-ERα	nanoLC-MS/MS	x	2
		P60660	Myosin light polypeptide 6	MYL6	MCF-7	TAP-ERα	nanoLC-MS/MS	x	2
		P60709	Actin, cytoplasmic 1	ACTB	MCF-7	TAP-ERα	2DE (DIGE)-LC-MS/MS	x	2
		P60709	Actin, cytoplasmic 1	ACTB	MCF-7	TAP-ERα	nanoLC-MS/MS	x	2
		P61158	Actin-related protein 3	ACTR3	MCF-7	TAP-ERα	nanoLC-MS/MS	x	2
		P61160a	Actin-related protein 2	ACTR2	MCF-7	TAP-ERα	nanoLC-MS/MS	x	2
		P62241	40 S ribosomal protein S8	RPS8	MCF-7	TAP-ERα	nanoLC-MS/MS	x	2
		P62424	60 S ribosomal protein L7a	RPL7A	MCF-7	TAP-ERα	nanoLC-MS/MS	x	2
		P62701	40S ribosomal protein S4, X isoform	RPS4X	MCF-7	TAP-ERα	nanoLC-MS/MS	x	2
		P68032	Actin, alpha cardiac muscle 1	ACTC1	MCF-7	TAP-ERα	nanoLC-MS/MS	x	2
		Q07020	60 S ribosomal protein L18	RPL18	MCF-7	TAP-ERα	nanoLC-MS/MS	x	2
		O00170	Aryl hydrocarbon receptor interacting protein	AIP	HeLa	ERE-binding/Agarose fractionation	µLC-ESI-MS/MS	x	3
		O00231	26S proteasome non-ATPase regulatory subunit 11	PSMD11	HeLa	ERE-binding/Agarose fractionation	µLC-ESI-MS/MS	x	3
		O00232	26S proteasome non-ATPase regulatory subunit 12	PSMD12	HeLa	ERE-binding/Agarose fractionation	µLC-ESI-MS/MS	x	3
		O00299	Chloride intracellular channel protein 1	CLIC1	HeLa	ERE-binding/Agarose fractionation	µLC-ESI-MS/MS	x	3
		O00410	Importin subunit beta-3	RANBP5	HeLa	ERE-binding/Agarose fractionation	µLC-ESI-MS/MS	x	3
		O00487	26S proteasome non-ATPase regulatory subunit 14	PSMD14	HeLa	ERE-binding/Agarose fractionation	µLC-ESI-MS/MS	x	3
		O00629	Karyopherin subunit alpha-4	KPNA4	HeLa	ERE-binding/Agarose fractionation	µLC-ESI-MS/MS	x	3
		O00764	Pyridoxal kinase	PDXK	HeLa	ERE-binding/Agarose fractionation	µLC-ESI-MS/MS	x	3
		O14579	Coatomer subunit epsilon	COPE	HeLa	ERE-binding/Agarose fractionation	µLC-ESI-MS/MS	x	3
		O14744	Protein arginine N-methyltransferase 5	PRMT5	HeLa	ERE-binding/Agarose fractionation	µLC-ESI-MS/MS	x	3
		O14980	Exportin-1	XPO1	HeLa	ERE-binding/Agarose fractionation	µLC-ESI-MS/MS	x	3
		O15355	Protein phosphatase 1G	PPM1G	HeLa	ERE-binding/Agarose fractionation	µLC-ESI-MS/MS	x	3
		O43175	D-3-phosphoglycerate dehydrogenase	PHGDH	HeLa	ERE-binding/Agarose fractionation	µLC-ESI-MS/MS	x	3
		O43396	Thioredoxin-like protein 1	TXNL1	HeLa	ERE-binding/Agarose fractionation	µLC-ESI-MS/MS	x	3
		O43592	Exportin-T	XPOT	HeLa	ERE-binding/Agarose fractionation	µLC-ESI-MS/MS	x	3
		O43707	Actinin, alpha 4	ACTN4	HeLa	ERE-binding/Agarose fractionation	µLC-ESI-MS/MS	x	3
		O60763	Vesicle docking protein p115	VDP	HeLa	ERE-binding/Agarose fractionation	µLC-ESI-MS/MS	x	3
		O75153	Clustered mitochondria protein homolog	KIAA0664	HeLa	ERE-binding/Agarose fractionation	µLC-ESI-MS/MS	x	3
		O75390	Citrate synthase, mitochondrial	CS	HeLa	ERE-binding/Agarose fractionation	µLC-ESI-MS/MS	x	3
		O75534	Cold shock domain-containing protein E1	CSDE1	HeLa	ERE-binding/Agarose fractionation	µLC-ESI-MS/MS	x	3
		O75643	U5 snRNP-specific 200 kDa protein	ASCC3L1	HeLa	ERE-binding/Agarose fractionation	µLC-ESI-MS/MS	x	3
		O75874	Isocitrate dehydrogenase [NADP] cytoplasmic	IDH1	HeLa	ERE-binding/Agarose fractionation	µLC-ESI-MS/MS	x	3
		O95155	Ubiquitin conjugation factor E4 B	UBE4B	HeLa	ERE-binding/Agarose fractionation	µLC-ESI-MS/MS	x	3
		O95336	6-phosphogluconolactonase	PGLS	HeLa	ERE-binding/Agarose fractionation	µLC-ESI-MS/MS	x	3
		O95361	Tripartite motif-containing protein 16	TRIM16	HeLa	ERE-binding/Agarose fractionation	µLC-ESI-MS/MS	x	3
		O95373	Importin-7	IPO7	HeLa	ERE-binding/Agarose fractionation	µLC-ESI-MS/MS	x	3
		O95394	Phosphoglucomutase 3	PGM3	HeLa	ERE-binding/Agarose fractionation	µLC-ESI-MS/MS	x	3
		O95456	Down syndrome critical region protein 2	DSCR2	HeLa	ERE-binding/Agarose fractionation	µLC-ESI-MS/MS	x	3
		O95757	Heat shock 70 kDa protein 4L	HSPA4L	HeLa	ERE-binding/Agarose fractionation	µLC-ESI-MS/MS	x	3
		O95834	Echinoderm microtubule-associated protein-like 2	EML2	HeLa	ERE-binding/Agarose fractionation	µLC-ESI-MS/MS	x	3
		O96019	Actin-like protein 6A	ACTL6A	HeLa	ERE-binding/Agarose fractionation	µLC-ESI-MS/MS	x	3
		P00338	L-Lactate dehydrogenase A	LDHA	HeLa	ERE-binding/Agarose fractionation	µLC-ESI-MS/MS	x	3
		P00441	Superoxide dismutase 1	SOD1	HeLa	ERE-binding/Agarose fractionation	µLC-ESI-MS/MS	x	3
		P04075	Fructose-bisphosphate aldolase A	ALDOA	HeLa	ERE-binding/Agarose fractionation	µLC-ESI-MS/MS	x	3
		P04406	Glyceraldehyde-3-phosphate dehydrogenase	GAPDH	HeLa	ERE-binding/Agarose fractionation	µLC-ESI-MS/MS	x	3
		P04792	Heat shock protein beta-1	HSPB1	HeLa	ERE-binding/Agarose fractionation	µLC-ESI-MS/MS	x	3
		P06576	ATP synthase subunit beta, mitochondrial	ATP5B	HeLa	ERE-binding/Agarose fractionation	µLC-ESI-MS/MS	x	3
		P06702	S100 calcium-binding protein A9	S100A9	HeLa	ERE-binding/Agarose fractionation	µLC-ESI-MS/MS	x	3
		P06703	S100 calcium-binding protein A6	S100A6	HeLa	ERE-binding/Agarose fractionation	µLC-ESI-MS/MS	x	3
		P06733	Enolase 1	ENO1	HeLa	ERE-binding/Agarose fractionation	µLC-ESI-MS/MS	x	3
		P06753	Tropomyosin 3	TPM3	HeLa	ERE-binding/Agarose fractionation	µLC-ESI-MS/MS	x	3
		P07195	L-Lactate dehydrogenase B	LDHB	HeLa	ERE-binding/Agarose fractionation	µLC-ESI-MS/MS	x	3
		P07237	Protein disulfide-isomerase	P4HB	HeLa	ERE-binding/Agarose fractionation	µLC-ESI-MS/MS	x	3
		P07814	Bifunctional glutamate/proline--tRNA ligase	EPRS	HeLa	ERE-binding/Agarose fractionation	µLC-ESI-MS/MS	x	3
		P41250	Glycyl-tRNA synthetase	GARS	HeLa	ERE-binding/Agarose fractionation	µLC-ESI-MS/MS	x	3
		P07900	Heat shock 90kDa protein 1, alpha	HSP90AA1	HeLa	ERE-binding/Agarose fractionation	µLC-ESI-MS/MS	x	3
		P07951	Tropomyosin 2	TPM2	HeLa	ERE-binding/Agarose fractionation	µLC-ESI-MS/MS	x	3
		P08133	Annexin A6	ANXA6	HeLa	ERE-binding/Agarose fractionation	µLC-ESI-MS/MS	x	3
		P08134	Ras homolog gene family, member C	RHOC	HeLa	ERE-binding/Agarose fractionation	µLC-ESI-MS/MS	x	3
		P08238	Heat shock 90kDa protein 1, beta	HSP90AB1	HeLa	ERE-binding/Agarose fractionation	µLC-ESI-MS/MS	x	3
		P08243	Asparagine synthetase [glutamine-hydrolyzing]	ASNS	HeLa	ERE-binding/Agarose fractionation	µLC-ESI-MS/MS	x	3
		P08670	Vimentin	VIM	HeLa	ERE-binding/Agarose fractionation	µLC-ESI-MS/MS	x	3
		P09104	Enolase 2	ENO2	HeLa	ERE-binding/Agarose fractionation	µLC-ESI-MS/MS	x	3
		P09429	High mobility group protein B1	HMGB1	HeLa	ERE-binding/Agarose fractionation	µLC-ESI-MS/MS	x	3
		P09493	Tropomyosin 1	TPM1	HeLa	ERE-binding/Agarose fractionation	µLC-ESI-MS/MS	x	3
		P09622	Dihydrolipoamide dehydrogenase precursor	DLD	HeLa	ERE-binding/Agarose fractionation	µLC-ESI-MS/MS	x	3
		P09960	Leukotriene A-4 hydrolase	LTAH4	HeLa	ERE-binding/Agarose fractionation	µLC-ESI-MS/MS	x	3
		P09972	Fructose-bisphosphate aldolase C	ALDOC	HeLa	ERE-binding/Agarose fractionation	µLC-ESI-MS/MS	x	3
		P10515	Dihydrolipoamide acetyltransferase component of pyruvate dehydrogenase complex	DLAT	HeLa	ERE-binding/Agarose fractionation	µLC-ESI-MS/MS	x	3
		P10768	esterase D	ESD	HeLa	ERE-binding/Agarose fractionation	µLC-ESI-MS/MS	x	3
		P10809	heat shock 60kD protein 1	HSPD1	HeLa	ERE-binding/Agarose fractionation	µLC-ESI-MS/MS	x	3
		P11021	Heat shock 70 kDa protein 5	HSPA5	HeLa	ERE-binding/Agarose fractionation	µLC-ESI-MS/MS	x	3
		P11142	heat shock 70kDa protein 8	HSPA8	HeLa	ERE-binding/Agarose fractionation	µLC-ESI-MS/MS	x	3
		P11940	Polyadenylate-binding protein 1	PABPC1	HeLa	ERE-binding/Agarose fractionation	µLC-ESI-MS/MS	x	3
		P12004	proliferating cell nuclear antigen	PCNA	HeLa	ERE-binding/Agarose fractionation	µLC-ESI-MS/MS	x	3
		P12268	Inosine-5'-monophosphate dehydrogenase 2	IMPDH2	HeLa	ERE-binding/Agarose fractionation	µLC-ESI-MS/MS	x	3
		P12270	translocated promoter region protein	TPR	HeLa	ERE-binding/Agarose fractionation	µLC-ESI-MS/MS	x	3
		P12429	annexin A3	ANXA3	HeLa	ERE-binding/Agarose fractionation	µLC-ESI-MS/MS	x	3
		P12814	Alpha-actinin-1	ACTN1	HeLa	ERE-binding/Agarose fractionation	µLC-ESI-MS/MS	x	3
		P12956	X-ray repair cross-complementing protein 6	XRCC6	HeLa	ERE-binding/Agarose fractionation	µLC-ESI-MS/MS	x	3
		P13667	Protein disulfide-isomerase A4	PDIA4	HeLa	ERE-binding/Agarose fractionation	µLC-ESI-MS/MS	x	3
		P13797	Plastin 3	PLS3	HeLa	ERE-binding/Agarose fractionation	µLC-ESI-MS/MS	x	3
		P14136	Glial fibrillary acidic protein	GFAP	HeLa	ERE-binding/Agarose fractionation	µLC-ESI-MS/MS	x	3
		P14618	Pyruvate kinase PKM	PKM	HeLa	ERE-binding/Agarose fractionation	µLC-ESI-MS/MS	x	3
		P14625	Endoplasmin	HSP90B1	HeLa	ERE-binding/Agarose fractionation	µLC-ESI-MS/MS	x	3
		P15121	Aldo-keto reductase family 1, member B1	AKR1B1	HeLa	ERE-binding/Agarose fractionation	µLC-ESI-MS/MS	x	3
		P15531	Nucleoside diphosphate kinase A	NME1	HeLa	ERE-binding/Agarose fractionation	µLC-ESI-MS/MS	x	3
		P17066	Heat shock 70 kDa protein 6	HSPA6	HeLa	ERE-binding/Agarose fractionation	µLC-ESI-MS/MS	x	3
		P17174	Aspartate aminotransferase, cytoplasmic	GOT1	HeLa	ERE-binding/Agarose fractionation	µLC-ESI-MS/MS	x	3
		P17980	26S protease regulatory subunit 6A	PSMC3	HeLa	ERE-binding/Agarose fractionation	µLC-ESI-MS/MS	x	3
		P17987	T-complex protein 1 subunit alpha	TCP1	HeLa	ERE-binding/Agarose fractionation	µLC-ESI-MS/MS	x	3
		P19971	Endothelial cell growth factor 1	ECGF1	HeLa	ERE-binding/Agarose fractionation	µLC-ESI-MS/MS	x	3
		O14818	Proteasome subunit alpha type-7	PSMA7	HeLa	ERE-binding/Agarose fractionation	µLC-ESI-MS/MS	x	3
		P20618	Proteasome subunit beta type-1	PSMB1	HeLa	ERE-binding/Agarose fractionation	µLC-ESI-MS/MS	x	3
		P21399	Iron-responsive element binding protein 1	ACO1	HeLa	ERE-binding/Agarose fractionation	µLC-ESI-MS/MS	x	3
		P22314	Ubiquitin-like modifier-activating enzyme 1	UBE1	HeLa	ERE-binding/Agarose fractionation	µLC-ESI-MS/MS	x	3
		P23381	Tryptophanyl-tRNA synthetase	WARS	HeLa	ERE-binding/Agarose fractionation	µLC-ESI-MS/MS	x	3
		P23396	40S ribosomal protein S3	RPS3	HeLa	ERE-binding/Agarose fractionation	µLC-ESI-MS/MS	x	3
		P23526	S-adenosyl-L-homocysteine hydrolase	AHCY	HeLa	ERE-binding/Agarose fractionation	µLC-ESI-MS/MS	x	3
		P24534	Elongation factor 1-beta	EEF1B2	HeLa	ERE-binding/Agarose fractionation	µLC-ESI-MS/MS	x	3
		P25786	Proteasome subunit alpha type-1	PSMA1	HeLa	ERE-binding/Agarose fractionation	µLC-ESI-MS/MS	x	3
		P25787	Proteasome subunit alpha type-2	PSMA2	HeLa	ERE-binding/Agarose fractionation	µLC-ESI-MS/MS	x	3
		P25788	Proteasome subunit alpha type-3	PSMA3	HeLa	ERE-binding/Agarose fractionation	µLC-ESI-MS/MS	x	3
		P25789	Proteasome subunit alpha type-4	PSMA4	HeLa	ERE-binding/Agarose fractionation	µLC-ESI-MS/MS	x	3
		P26599	Polypyrimidine tract-binding protein 1	PTBP1	HeLa	ERE-binding/Agarose fractionation	µLC-ESI-MS/MS	x	3
		P26640	Valyl-tRNA synthetase 2	VARS	HeLa	ERE-binding/Agarose fractionation	µLC-ESI-MS/MS	x	3
		P26641	Elongation factor 1-gamma	EEF1G	HeLa	ERE-binding/Agarose fractionation	µLC-ESI-MS/MS	x	3
		P27708	Glutamine-dependent carbamoyl-phosphate synthase	CAD	HeLa	ERE-binding/Agarose fractionation	µLC-ESI-MS/MS	x	3
		P28066	Proteasome subunit alpha type-5	PSMA5	HeLa	ERE-binding/Agarose fractionation	µLC-ESI-MS/MS	x	3
		P28070	Proteasome subunit beta type-4	PSMB4	HeLa	ERE-binding/Agarose fractionation	µLC-ESI-MS/MS	x	3
		P28072	Proteasome subunit beta type-6	PSMB6	HeLa	ERE-binding/Agarose fractionation	µLC-ESI-MS/MS	x	3
		P28074	Proteasome subunit beta type-5	PSMB5	HeLa	ERE-binding/Agarose fractionation	µLC-ESI-MS/MS	x	3
		P28838	Leucine aminopeptidase	LAP3	HeLa	ERE-binding/Agarose fractionation	µLC-ESI-MS/MS	x	3
		P30041	Peroxiredoxin-6	PRDX6	HeLa	ERE-binding/Agarose fractionation	µLC-ESI-MS/MS	x	3
		P30048	Thioredoxin-dependent peroxide reductase, mitochondrial	PRDX3	HeLa	ERE-binding/Agarose fractionation	µLC-ESI-MS/MS	x	3
		P30101	Protein disulfide-isomerase A3	PDIA3	HeLa	ERE-binding/Agarose fractionation	µLC-ESI-MS/MS	x	3
		P30153	Serine/threonine-protein phosphatase 2A 65 kDa regulatory subunit A alpha isoform	PPP2R1A	HeLa	ERE-binding/Agarose fractionation	µLC-ESI-MS/MS	x	3
		P30154	Serine/threonine-protein phosphatase 2A 65 kDa regulatory subunit A beta isoform	PPP2R1B	HeLa	ERE-binding/Agarose fractionation	µLC-ESI-MS/MS	x	3
		P31150	Rab GDP dissociation inhibitor alpha	GDI1	HeLa	ERE-binding/Agarose fractionation	µLC-ESI-MS/MS	x	3
		P31153	Methionine adenosyltransferase 2	MAT2A	HeLa	ERE-binding/Agarose fractionation	µLC-ESI-MS/MS	x	3
		P31327	Carbamoyl-phosphate synthetase 1, mitochondrial	CPS1	HeLa	ERE-binding/Agarose fractionation	µLC-ESI-MS/MS	x	3
		P31939	5-aminoimidazole-4-carboxamide ribonucleotide formyltransferase	ATIC	HeLa	ERE-binding/Agarose fractionation	µLC-ESI-MS/MS	x	3
		P31946	14-3-3 protein beta/alpha	YWHAB	HeLa	ERE-binding/Agarose fractionation	µLC-ESI-MS/MS	x	3
		P31948	Stress-induced-phosphoprotein 1	STIP1	HeLa	ERE-binding/Agarose fractionation	µLC-ESI-MS/MS	x	3
		P32929	Cystathionine gamma-lyase	CTH	HeLa	ERE-binding/Agarose fractionation	µLC-ESI-MS/MS	x	3
		P33993	DNA replication licensing factor MCM7	MCM7	HeLa	ERE-binding/Agarose fractionation	µLC-ESI-MS/MS	x	3
		P34897	Serine hydroxymethyltransferase 2, mitochondrial	SHMT2	HeLa	ERE-binding/Agarose fractionation	µLC-ESI-MS/MS	x	3
		P34931	Heat shock 70kDa protein 1-like	HSPA1L	HeLa	ERE-binding/Agarose fractionation	µLC-ESI-MS/MS	x	3
		P35237	Serpin B6	SERPINB6	HeLa	ERE-binding/Agarose fractionation	µLC-ESI-MS/MS	x	3
		P35606	Coatomer subunit beta	COPB2	HeLa	ERE-binding/Agarose fractionation	µLC-ESI-MS/MS	x	3
		P35609	Actinin, alpha 2	ACTN2	HeLa	ERE-binding/Agarose fractionation	µLC-ESI-MS/MS	x	3
		P35998	26S protease regulatory subunit 7	PSMC2	HeLa	ERE-binding/Agarose fractionation	µLC-ESI-MS/MS	x	3
		P38606	V-type proton ATPase catalytic subunit A	ATP6V1A	HeLa	ERE-binding/Agarose fractionation	µLC-ESI-MS/MS	x	3
		P38646	Heat shock 70kD protein 9	HSPA9	HeLa	ERE-binding/Agarose fractionation	µLC-ESI-MS/MS	x	3
		P39687	Acidic leucine-rich nuclear phosphoprotein 32 family member A	ANP32A	HeLa	ERE-binding/Agarose fractionation	µLC-ESI-MS/MS	x	3
		P40227	T-complex protein 1 subunit zeta	CCT6A	HeLa	ERE-binding/Agarose fractionation	µLC-ESI-MS/MS	x	3
		P40925	Cytosolic malate dehydrogenase	MDH1	HeLa	ERE-binding/Agarose fractionation	µLC-ESI-MS/MS	x	3
		P41252	Isoleucine-tRNA synthetase	IARS	HeLa	ERE-binding/Agarose fractionation	µLC-ESI-MS/MS	x	3
		P42704	Leucine-rich PPR motif-containing protein	LRPPRC	HeLa	ERE-binding/Agarose fractionation	µLC-ESI-MS/MS	x	3
		P43490	Pre-B-cell colony enhancing factor 1	PBEF1	HeLa	ERE-binding/Agarose fractionation	µLC-ESI-MS/MS	x	3
		P43686	26S protease regulatory subunit 6B	PSMC4	HeLa	ERE-binding/Agarose fractionation	µLC-ESI-MS/MS	x	3
		P46060	Ran GTPase activating protein 1	RANGAP1	HeLa	ERE-binding/Agarose fractionation	µLC-ESI-MS/MS	x	3
		P46063	RecQ protein-like isoform 1	RECQL	HeLa	ERE-binding/Agarose fractionation	µLC-ESI-MS/MS	x	3
		P46926	Glucosamine-6-phosphate deaminase 1	GNPDA1	HeLa	ERE-binding/Agarose fractionation	µLC-ESI-MS/MS	x	3
		P46940	Ras GTPase-activating-like protein IQGAP1	IQGAP1	HeLa	ERE-binding/Agarose fractionation	µLC-ESI-MS/MS	x	3
		P47712	Phospholipase A2, group IVA	PLA2G4A	HeLa	ERE-binding/Agarose fractionation	µLC-ESI-MS/MS	x	3
		P47897	Glutaminyl-tRNA synthetase	QARS	HeLa	ERE-binding/Agarose fractionation	µLC-ESI-MS/MS	x	3
		P48163	Malate dehydrogenase	ME1	HeLa	ERE-binding/Agarose fractionation	µLC-ESI-MS/MS	x	3
		P48506	Gamma-glutamylcysteine synthetase	GCLC	HeLa	ERE-binding/Agarose fractionation	µLC-ESI-MS/MS	x	3
		P48637	Glutathione synthetase	GSS	HeLa	ERE-binding/Agarose fractionation	µLC-ESI-MS/MS	x	3
		P48643	Chaperonin containing TCP1, subunit 5 (epsilon)	CCT5	HeLa	ERE-binding/Agarose fractionation	µLC-ESI-MS/MS	x	3
		P49327	Fatty acid synthase	FASN	HeLa	ERE-binding/Agarose fractionation	µLC-ESI-MS/MS	x	3
		P49368	Chaperonin containing TCP1, subunit 3 (gamma)	CCT3	HeLa	ERE-binding/Agarose fractionation	µLC-ESI-MS/MS	x	3
		P49588	Alanyl-tRNA synthetase	AARS	HeLa	ERE-binding/Agarose fractionation	µLC-ESI-MS/MS	x	3
		P49720	Proteasome subunit beta type-3	PSMB3	HeLa	ERE-binding/Agarose fractionation	µLC-ESI-MS/MS	x	3
		P49721	Proteasome subunit beta type-2	PSMB2	HeLa	ERE-binding/Agarose fractionation	µLC-ESI-MS/MS	x	3
		P49736	Minichromosome maintenance protein 2	MCM2	HeLa	ERE-binding/Agarose fractionation	µLC-ESI-MS/MS	x	3
		P50991	Chaperonin containing TCP1, subunit 4 (delta)	CCT4	HeLa	ERE-binding/Agarose fractionation	µLC-ESI-MS/MS	x	3
		P51665	26S proteasome non-ATPase regulatory subunit 7	PSMD7	HeLa	ERE-binding/Agarose fractionation	µLC-ESI-MS/MS	x	3
		P51858	Hepatoma-derived growth factor	HDGF	HeLa	ERE-binding/Agarose fractionation	µLC-ESI-MS/MS	x	3
		P52209	6-phosphogluconate dehydrogenase	PGD	HeLa	ERE-binding/Agarose fractionation	µLC-ESI-MS/MS	x	3
		P52565	Rho GDP dissociation inhibitor 1	ARHGDIA	HeLa	ERE-binding/Agarose fractionation	µLC-ESI-MS/MS	x	3
		P52888	Thimet oligopeptidase 1	THOP1	HeLa	ERE-binding/Agarose fractionation	µLC-ESI-MS/MS	x	3
		P53396	ATP-citrate synthase	ACLY	HeLa	ERE-binding/Agarose fractionation	µLC-ESI-MS/MS	x	3
		P53618	Coatomer subunit beta	COPB1	HeLa	ERE-binding/Agarose fractionation	µLC-ESI-MS/MS	x	3
		P53621	Coatomer subunit alpha	COPA	HeLa	ERE-binding/Agarose fractionation	µLC-ESI-MS/MS	x	3
		P53675	Clathrin heavy chain 2	CLTCL1	HeLa	ERE-binding/Agarose fractionation	µLC-ESI-MS/MS	x	3
		P54578	Ubiquitin carboxyl-terminal hydrolase 14	USP14	HeLa	ERE-binding/Agarose fractionation	µLC-ESI-MS/MS	x	3
		P54652	Heat shock 70kDa protein 2	HSPA2	HeLa	ERE-binding/Agarose fractionation	µLC-ESI-MS/MS	x	3
		P55060	Exportin-2	CSE1L	HeLa	ERE-binding/Agarose fractionation	µLC-ESI-MS/MS	x	3
		P55209	Nucleosome assembly protein 1-like 1	NAP1L1	HeLa	ERE-binding/Agarose fractionation	µLC-ESI-MS/MS	x	3
		P55786	Puromycin-sensitive aminopeptidase	NPEPPS	HeLa	ERE-binding/Agarose fractionation	µLC-ESI-MS/MS	x	3
		P56192	Methionine-tRNA synthetase	MARS	HeLa	ERE-binding/Agarose fractionation	µLC-ESI-MS/MS	x	3
		P60709	Actin, cytoplasmic 1	ACTB	HeLa	ERE-binding/Agarose fractionation	µLC-ESI-MS/MS	x	3
		P60842	Eukaryotic initiation factor 4A-1	EIF4A1	HeLa	ERE-binding/Agarose fractionation	µLC-ESI-MS/MS	x	3
		P60900	Proteasome subunit alpha type-6	PSMA6	HeLa	ERE-binding/Agarose fractionation	µLC-ESI-MS/MS	x	3
		P60953	Cell division control protein 42 homolog	CDC42	HeLa	ERE-binding/Agarose fractionation	µLC-ESI-MS/MS	x	3
		P61163	Centractin, alpha	ACTR1A	HeLa	ERE-binding/Agarose fractionation	µLC-ESI-MS/MS	x	3
		P61201	COP9 signalosome complex subunit 2	COPS2	HeLa	ERE-binding/Agarose fractionation	µLC-ESI-MS/MS	x	3
		P61289	Proteasome activator complex subunit 3	PSME3	HeLa	ERE-binding/Agarose fractionation	µLC-ESI-MS/MS	x	3
		P61586	Ras homolog gene family, member A	RHOA	HeLa	ERE-binding/Agarose fractionation	µLC-ESI-MS/MS	x	3
		P62191	26S protease regulatory subunit 4	PSMC1	HeLa	ERE-binding/Agarose fractionation	µLC-ESI-MS/MS	x	3
		P62195	26S protease regulatory subunit 8	PSMC5	HeLa	ERE-binding/Agarose fractionation	µLC-ESI-MS/MS	x	3
		P62333	26S protease regulatory subunit 10B	PSMC6	HeLa	ERE-binding/Agarose fractionation	µLC-ESI-MS/MS	x	3
		P62714	Serine/threonine-protein phosphatase 2A catalytic subunit beta isoform	PPP2CB	HeLa	ERE-binding/Agarose fractionation	µLC-ESI-MS/MS	x	3
		P63244	Guanine nucleotide-binding protein subunit beta-2-like 1	GNB2L1	HeLa	ERE-binding/Agarose fractionation	µLC-ESI-MS/MS	x	3
		P63261	cytoskeletal gamma-actin	ACTG1	HeLa	ERE-binding/Agarose fractionation	µLC-ESI-MS/MS	x	3
		P67936	Tropomyosin 4	TPM4	HeLa	ERE-binding/Agarose fractionation	µLC-ESI-MS/MS	x	3
		P68032	Actin, alpha cardiac muscle 1	ACTC1	HeLa	ERE-binding/Agarose fractionation	µLC-ESI-MS/MS	x	3
		P68104	Eukaryotic elongation factor 1 A-1	EEF1A1	HeLa	ERE-binding/Agarose fractionation	µLC-ESI-MS/MS	x	3
		P68366	Tubulin alpha-4A chain	TUBA4A	HeLa	ERE-binding/Agarose fractionation	µLC-ESI-MS/MS	x	3
		P68402	Platelet-activating factor acetylhydrolase IB subunit beta	PAFAH1B2	HeLa	ERE-binding/Agarose fractionation	µLC-ESI-MS/MS	x	3
		P78347	General transcription factor II-I	GTF2I	HeLa	ERE-binding/Agarose fractionation	µLC-ESI-MS/MS	x	3
		P78527	DNA-dependent protein kinase catalytic subunit	PRKDC	HeLa	ERE-binding/Agarose fractionation	µLC-ESI-MS/MS	x	3
		P80723	Brain acid soluble protein 1	BASP1	HeLa	ERE-binding/Agarose fractionation	µLC-ESI-MS/MS	x	3
		Q00534	Cyclin-dependent kinase 6	CDK6	HeLa	ERE-binding/Agarose fractionation	µLC-ESI-MS/MS	x	3
		Q00610	Clathrin heavy chain 1	CLTC	HeLa	ERE-binding/Agarose fractionation	µLC-ESI-MS/MS	x	3
		Q01105	Protein SET	SET	HeLa	ERE-binding/Agarose fractionation	µLC-ESI-MS/MS	x	3
		Q01518	Adenylyl cyclase-associated protein 1	CAP1	HeLa	ERE-binding/Agarose fractionation	µLC-ESI-MS/MS	x	3
		Q01813	6-phosphofructokinase type C	PFKP	HeLa	ERE-binding/Agarose fractionation	µLC-ESI-MS/MS	x	3
		Q02790	Peptidyl-prolyl cis-trans isomerase FKBP4	FKBP4	HeLa	ERE-binding/Agarose fractionation	µLC-ESI-MS/MS	x	3
		Q07021	Complement component 1, Q subcomponent binding protein precursor	C1QBP	HeLa	ERE-binding/Agarose fractionation	µLC-ESI-MS/MS	x	3
		Q08043	Actinin, alpha 3	ACTN3	HeLa	ERE-binding/Agarose fractionation	µLC-ESI-MS/MS	x	3
		Q09028	Histone-binding protein RBBP4	RBBP4	HeLa	ERE-binding/Agarose fractionation	µLC-ESI-MS/MS	x	3
		Q13085	Acetyl-CoA carboxylase 1	ACACA	HeLa	ERE-binding/Agarose fractionation	µLC-ESI-MS/MS	x	3
		Q13162	Peroxiredoxin-4	PRDX4	HeLa	ERE-binding/Agarose fractionation	µLC-ESI-MS/MS	x	3
		Q13200	26S proteasome non-ATPase regulatory subunit 2	PSMD2	HeLa	ERE-binding/Agarose fractionation	µLC-ESI-MS/MS	x	3
		Q13263	Transcription intermediary factor 1-beta	TRIM28	HeLa	ERE-binding/Agarose fractionation	µLC-ESI-MS/MS	x	3
		Q13362	Serine/threonine-protein phosphatase 2A 56 kDa regulatory subunit gamma isoform	PP2R5C	HeLa	ERE-binding/Agarose fractionation	µLC-ESI-MS/MS	x	3
		Q13619	Cullin-4A	CUL4A	HeLa	ERE-binding/Agarose fractionation	µLC-ESI-MS/MS	x	3
		Q13748	Tubulin alpha-3C/D chain	TUBA3C	HeLa	ERE-binding/Agarose fractionation	µLC-ESI-MS/MS	x	3
		Q14103	Heterogeneous nuclear ribonucleoprotein D0	HNRNPD	HeLa	ERE-binding/Agarose fractionation	µLC-ESI-MS/MS	x	3
		Q14166	Tubulin tyrosine ligase-like protein 12	TTLL12	HeLa	ERE-binding/Agarose fractionation	µLC-ESI-MS/MS	x	3
		Q14203	Dynactin subunit 1	DCTN1	HeLa	ERE-binding/Agarose fractionation	µLC-ESI-MS/MS	x	3
		Q14240	Eukaryotic initiation factor 4A-2	EIF4A2	HeLa	ERE-binding/Agarose fractionation	µLC-ESI-MS/MS	x	3
		Q14566	DNA replication licensing factor MCM6	MCM6	HeLa	ERE-binding/Agarose fractionation	µLC-ESI-MS/MS	x	3
		Q14697	Neutral alpha-glucosidase AB	GANAB	HeLa	ERE-binding/Agarose fractionation	µLC-ESI-MS/MS	x	3
		Q14738	Serine/threonine-protein phosphatase 2A 56 kDa regulatory subunit delta isoform	PPP2R5D	HeLa	ERE-binding/Agarose fractionation	µLC-ESI-MS/MS	x	3
		Q14974	Karyopherin subunit beta-1	KPNB1	HeLa	ERE-binding/Agarose fractionation	µLC-ESI-MS/MS	x	3
		Q15008	26S proteasome non-ATPase regulatory subunit 6	PSMD6	HeLa	ERE-binding/Agarose fractionation	µLC-ESI-MS/MS	x	3
		Q15084	Protein disulfide-isomerase A6	PDIA6	HeLa	ERE-binding/Agarose fractionation	µLC-ESI-MS/MS	x	3
		Q15181	Inorganic pyrophosphatase	PPA1	HeLa	ERE-binding/Agarose fractionation	µLC-ESI-MS/MS	x	3
		Q15257	Serine/threonine-protein phosphatase 2A activator	PPP2R4	HeLa	ERE-binding/Agarose fractionation	µLC-ESI-MS/MS	x	3
		Q15393	Splicing factor 3B subunit 3	SF3B3	HeLa	ERE-binding/Agarose fractionation	µLC-ESI-MS/MS	x	3
		Q16222	UDP-N-acteylglucosamine pyrophosphorylase 1	UAP1	HeLa	ERE-binding/Agarose fractionation	µLC-ESI-MS/MS	x	3
		Q16401	26S proteasome non-ATPase regulatory subunit 5	PSMD5	HeLa	ERE-binding/Agarose fractionation	µLC-ESI-MS/MS	x	3
		Q16531	DNA damage-binding protein 1	DDB1	HeLa	ERE-binding/Agarose fractionation	µLC-ESI-MS/MS	x	3
		Q16543	Hsp90 co-chaperone Cdc37	CDC37	HeLa	ERE-binding/Agarose fractionation	µLC-ESI-MS/MS	x	3
		Q16576	Retinoblastoma-binding protein 7	RBBP7	HeLa	ERE-binding/Agarose fractionation	µLC-ESI-MS/MS	x	3
		Q16719	Kynureninase	KYNU	HeLa	ERE-binding/Agarose fractionation	µLC-ESI-MS/MS	x	3
		Q16881	Thioredoxin reductase 1	TXNRD1	HeLa	ERE-binding/Agarose fractionation	µLC-ESI-MS/MS	x	3
		Q58FF8	Putative heat shock protein HSP 90-beta 2	HSP90AB2P	HeLa	ERE-binding/Agarose fractionation	µLC-ESI-MS/MS	x	3
		Q5T4S7	E3 ubiquitin-protein ligase UBR4	UBR4	HeLa	ERE-binding/Agarose fractionation	µLC-ESI-MS/MS	x	3
		Q5TFE4	5'-nucleotidase domain-containing protein 1	NT5DC1	HeLa	ERE-binding/Agarose fractionation	µLC-ESI-MS/MS	x	3
		Q71U36	Tubulin alpha-1A chain	TUBA1A	HeLa	ERE-binding/Agarose fractionation	µLC-ESI-MS/MS	x	3
		Q7KZF4	Staphylococcal nuclease domain-containing protein 1	SND1	HeLa	ERE-binding/Agarose fractionation	µLC-ESI-MS/MS	x	3
		Q7KZX8	G1 to S phase transition 1	GSPT1	HeLa	ERE-binding/Agarose fractionation	µLC-ESI-MS/MS	x	3
		Q7L2H7	Eukaryotic translation initiation factor 3 subunit M	EIF3M	HeLa	ERE-binding/Agarose fractionation	µLC-ESI-MS/MS	x	3
		Q86TI2	Dipeptidyl peptidase 9	DPP9	HeLa	ERE-binding/Agarose fractionation	µLC-ESI-MS/MS	x	3
		Q86VP6	Cullin-associated NEDD8-dissociated protein 1	CAND1	HeLa	ERE-binding/Agarose fractionation	µLC-ESI-MS/MS	x	3
		Q8IYD1	G1 to S phase transition protein 2 homolog	GSPT2	HeLa	ERE-binding/Agarose fractionation	µLC-ESI-MS/MS	x	3
		Q8NFF5	Flavin adenine dinucleotide synthetase isoform 1	FLAD1	HeLa	ERE-binding/Agarose fractionation	µLC-ESI-MS/MS	x	3
		Q8TEX9	Importin-4	IPO4	HeLa	ERE-binding/Agarose fractionation	µLC-ESI-MS/MS	x	3
		Q8WZ42	Titin isoform N2-A	TTN	HeLa	ERE-binding/Agarose fractionation	µLC-ESI-MS/MS	x	3
		Q92598	Heat shock protein 105 kDa	HSPH1	HeLa	ERE-binding/Agarose fractionation	µLC-ESI-MS/MS	x	3
		Q92688	Acidic leucine-rich nuclear phosphoprotein 32 family member B	ANP32B	HeLa	ERE-binding/Agarose fractionation	µLC-ESI-MS/MS	x	3
		Q92905	COP9 signalosome complex subunit 5	COPS5	HeLa	ERE-binding/Agarose fractionation	µLC-ESI-MS/MS	x	3
		Q92973	Karyopherin beta-2	TNPO1	HeLa	ERE-binding/Agarose fractionation	µLC-ESI-MS/MS	x	3
		Q93009	Ubiquitin carboxyl-terminal hydrolase 7	USP7	HeLa	ERE-binding/Agarose fractionation	µLC-ESI-MS/MS	x	3
		Q96HE7	ERO1-like protein alpha	ERO1L	HeLa	ERE-binding/Agarose fractionation	µLC-ESI-MS/MS	x	3
		Q96P70	Importin-9	IPO9	HeLa	ERE-binding/Agarose fractionation	µLC-ESI-MS/MS	x	3
		Q96QK1	Vacuolar protein sorting-associated protein 35	VPS35	HeLa	ERE-binding/Agarose fractionation	µLC-ESI-MS/MS	x	3
		Q99436	Proteasome subunit beta type-7	PSMB7	HeLa	ERE-binding/Agarose fractionation	µLC-ESI-MS/MS	x	3
		Q99460	26S proteasome non-ATPase regulatory subunit 1	PSMD1	HeLa	ERE-binding/Agarose fractionation	µLC-ESI-MS/MS	x	3
		Q99536	vesicle amine transport protein 1	VAT1	HeLa	ERE-binding/Agarose fractionation	µLC-ESI-MS/MS	x	3
		Q99873	Protein arginine N-methyltransferase 1	PRMT1	HeLa	ERE-binding/Agarose fractionation	µLC-ESI-MS/MS	x	3
		Q9BQE3	Tubulin alpha-1C chain	TUBA1C	HeLa	ERE-binding/Agarose fractionation	µLC-ESI-MS/MS	x	3
		Q9BT78	COP9 signalosome complex subunit 4	COPS4	HeLa	ERE-binding/Agarose fractionation	µLC-ESI-MS/MS	x	3
		Q9BUF5	Tubulin beta-6 chain	TUBB6	HeLa	ERE-binding/Agarose fractionation	µLC-ESI-MS/MS	x	3
		Q9BYT8	Neurotensin endopeptidase	NLN	HeLa	ERE-binding/Agarose fractionation	µLC-ESI-MS/MS	x	3
		Q9HAP1	Valosin-containing protein	VCP	HeLa	ERE-binding/Agarose fractionation	µLC-ESI-MS/MS	x	3
		Q9HAV4	Exportin-5	XPO5	HeLa	ERE-binding/Agarose fractionation	µLC-ESI-MS/MS	x	3
		Q9NUJ1	Alpha/beta hydrolase domain-containing protein 10	ABHD10	HeLa	ERE-binding/Agarose fractionation	µLC-ESI-MS/MS	x	3
		Q9NYU2	UDP-glucose ceramide glucosyltransferase-like 1	UGCGL1	HeLa	ERE-binding/Agarose fractionation	µLC-ESI-MS/MS	x	3
		Q9NZL4	Hsp70-interacting protein	HSPBP1	HeLa	ERE-binding/Agarose fractionation	µLC-ESI-MS/MS	x	3
		Q9NZL9	Methionine adenosyltransferase 2 subunit beta	MAT2B	HeLa	ERE-binding/Agarose fractionation	µLC-ESI-MS/MS	x	3
		Q9P2J5	Leucyl-tRNA synthetase	LARS	HeLa	ERE-binding/Agarose fractionation	µLC-ESI-MS/MS	x	3
		Q9UI26	Ran-binding protein 11	IPO11	HeLa	ERE-binding/Agarose fractionation	µLC-ESI-MS/MS	x	3
		Q9UIA9	Exportin-7	XPO7	HeLa	ERE-binding/Agarose fractionation	µLC-ESI-MS/MS	x	3
		Q9UNM6	26S proteasome non-ATPase regulatory subunit 13	PSMD13	HeLa	ERE-binding/Agarose fractionation	µLC-ESI-MS/MS	x	3
		Q9UNS2	COP9 signalosome complex subunit 3	COPS3	HeLa	ERE-binding/Agarose fractionation	µLC-ESI-MS/MS	x	3
		Q9Y230	TATA box-binding protein-interacting protein 48 kDa	RUVBL2	HeLa	ERE-binding/Agarose fractionation	µLC-ESI-MS/MS	x	3
		Q9Y265	RuvB-like 1	RUVBL1	HeLa	ERE-binding/Agarose fractionation	µLC-ESI-MS/MS	x	3
		Q9Y3F4	Serine/threonine kinase receptor associated protein	STRAP	HeLa	ERE-binding/Agarose fractionation	µLC-ESI-MS/MS	x	3
		Q9Y4L1	Hypoxia up-regulated protein 1	HYOU1	HeLa	ERE-binding/Agarose fractionation	µLC-ESI-MS/MS	x	3
		Q9Y5K5	Ubiquitin carboxyl-terminal hydrolase isozyme L5	UCHL5	HeLa	ERE-binding/Agarose fractionation	µLC-ESI-MS/MS	x	3
		Q9Y617	Phosphoserine aminotransferase isoform 1	PSAT1	HeLa	ERE-binding/Agarose fractionation	µLC-ESI-MS/MS	x	3
		P0CG48	Polyubiquitin-C	UBC	HeLa	ERE-binding/Agarose fractionation	µLC-ESI-MS/MS	x	3
		A6NMY6	Putative annexin A2-like protein	ANXA2P2	MCF-7	TAP-ERα	nanoLC-MS/MS	x	4
		O00159	Myosin-Ic	MYO1C	MCF-7	TAP-ERα	nanoLC-MS/MS	x	4
		O00567	Nucleolar protein 56	NOP56	MCF-7	TAP-ERα	nanoLC-MS/MS	x	4
		O00571	ATP-dependent RNA helicase DDX3X	DDX3X	MCF-7	TAP-ERα	nanoLC-MS/MS	x	4
		O15042	U2-associated protein SR140	SR140	MCF-7	TAP-ERα	nanoLC-MS/MS	x	4
		O15523	ATP-dependent RNA helicase DDX3Y	DDX3Y	MCF-7	TAP-ERα	nanoLC-MS/MS	x	4
		O43143	Putative pre-mRNAsplicing factor ATPdependent RNA helicase DHX15	DHX15	MCF-7	TAP-ERα	nanoLC-MS/MS	x	4
		O43390	Heterogeneous nuclear riboucleoprotein R	HNRNPR	MCF-7	TAP-ERα	nanoLC-MS/MS	x	4
		O43795	Myosin-Ib	MYO1B	MCF-7	TAP-ERα	nanoLC-MS/MS	x	4
		O43823	A-kinase anchor protein 8	AKAP8	MCF-7	TAP-ERα	nanoLC-MS/MS	x	4
		O60506	Heterogeneous nuclear ribonucleoprotein Q	SYNCRIP	MCF-7	TAP-ERα	nanoLC-MS/MS	x	4
		O60832	H/ACA ribonucleoprotein complex subunit 4	DKC1	MCF-7	TAP-ERα	nanoLC-MS/MS	x	4
		O75533	Splicing factor 3B subunit 1	SF3B1	MCF-7	TAP-ERα	nanoLC-MS/MS	x	4
		O76021	Ribosomal L1 domaincontaining protein 1	RSL1D1	MCF-7	TAP-ERα	nanoLC-MS/MS	x	4
		P02786	Transferrin receptor protein 1	TFRC	MCF-7	TAP-ERα	nanoLC-MS/MS	x	4
		P02787	Serotransferrin	TF	MCF-7	TAP-ERα	nanoLC-MS/MS	x	4
		P04406	Glyceraldehyde-3-phosphate dehydrogenase	GAPDH	MCF-7	TAP-ERα	nanoLC-MS/MS	x	4
		P04843	Dolichyldiphosphooligosacchari de –protein glycosyltransferase subunit 1	RPN1	MCF-7	TAP-ERα	nanoLC-MS/MS	x	4
		P04844	Dolichyldiphosphooligosacchari de –protein glycosyltransferase subunit 2	RPN2	MCF-7	TAP-ERα	nanoLC-MS/MS	x	4
		P05109	Protein S100-A8	S100A8	MCF-7	TAP-ERα	nanoLC-MS/MS	x	4
		P05141	ADP/ATP translocase 2	SLC25A5	MCF-7	TAP-ERα	nanoLC-MS/MS	x	4
		P05388	60S acidic ribosomal protein P0	RPLP0	MCF-7	TAP-ERα	nanoLC-MS/MS	x	4
		P06396	Gelsolin	GSN	MCF-7	TAP-ERα	nanoLC-MS/MS	x	4
		P06748	Nucleophosmin	NPM1	MCF-7	TAP-ERα	nanoLC-MS/MS	x	4
		P07355	Annexin A2	ANXA2	MCF-7	TAP-ERα	nanoLC-MS/MS	x	4
		P09651	Heterogenous nuclear ribonicleoprotein A1	HNRNPA1	MCF-7	TAP-ERα	nanoLC-MS/MS	x	4
		P04083	Annexin A1	ANXA1	MCF-7	TAP-ERα	nanoLC-MS/MS	x	4
		P0C7M2	Putative heterogeneous nuclear riboucleoprotein A1-like protein 3	HNRPA1L3	MCF-7	TAP-ERα	nanoLC-MS/MS	x	4
		P11142	Heat shock cognate 71 kDa protein	HSPA8	MCF-7	TAP-ERα	nanoLC-MS/MS	x	4
		P11387	DNA topoisomerase 1	TOP1	MCF-7	TAP-ERα	nanoLC-MS/MS	x	4
		P11388	DNA topoisomerase 2-alpha	TOP2A	MCF-7	TAP-ERα	nanoLC-MS/MS	x	4
		P11940	Polyadenylate-binding protein 1	PABPC1	MCF-7	TAP-ERα	nanoLC-MS/MS	x	4
		P62988	Ubiquitin	RPS27A	MCF-7	TAP-ERα	nanoLC-MS/MS	x	4
		P14649	Myosin light chain 6B	MYL6B	MCF-7	TAP-ERα	nanoLC-MS/MS	x	4
		P14923	Junction plakoglobin	JUP	MCF-7	TAP-ERα	nanoLC-MS/MS	x	4
		P15880	40S ribosomal protein S2	RPS2	MCF-7	TAP-ERα	nanoLC-MS/MS	x	4
		P16104	Histone H2A.x	H2AFX	MCF-7	TAP-ERα	nanoLC-MS/MS	x	4
		P17480	Nucleolar transcription factor 1	UBTF	MCF-7	TAP-ERα	nanoLC-MS/MS	x	4
		P17844	Probable ATP-dependent RNA helicase DDX5a	DDX5	MCF-7	TAP-ERα	nanoLC-MS/MS	x	4
		P18124	60S ribosomal protein L7	RPL7	MCF-7	TAP-ERα	nanoLC-MS/MS	x	4
		P18621	60S ribosomal protein L17	RPL17	MCF-7	TAP-ERα	nanoLC-MS/MS	x	4
		P19338	Nucleolin	NCL	MCF-7	TAP-ERα	nanoLC-MS/MS	x	4
		P21333	Filamin-A	FLNA	MCF-7	TAP-ERα	nanoLC-MS/MS	x	4
		P26368	Splicing factor U2AF 65 kDa subunit	U2AF2	MCF-7	TAP-ERα	nanoLC-MS/MS	x	4
		P26373	60S ribosomal protein L13	RPL13	MCF-7	TAP-ERα	nanoLC-MS/MS	x	4
		P27635	60S ribosomal protein L10	RPL10	MCF-7	TAP-ERα	nanoLC-MS/MS	x	4
		P30050	60S ribosomal protein L12	RPL12	MCF-7	TAP-ERα	nanoLC-MS/MS	x	4
		P31151	Protein S100-A7	S100A7	MCF-7	TAP-ERα	nanoLC-MS/MS	x	4
		P31947	13-3-3 protein sigma	SFN	MCF-7	TAP-ERα	nanoLC-MS/MS	x	4
		P34931	Heat shock 70 kDa protein 1-like	HSPA1L	MCF-7	TAP-ERα	nanoLC-MS/MS	x	4
		P35241	Radixin	RDX	MCF-7	TAP-ERα	nanoLC-MS/MS	x	4
		P35268	60S ribosomal protein L22	RPL22	MCF-7	TAP-ERα	nanoLC-MS/MS	x	4
		P35579	Myosin-9	MYH9	MCF-7	TAP-ERα	nanoLC-MS/MS	x	4
		P35637	Rna-binding protein fus	FUS	MCF-7	TAP-ERα	nanoLC-MS/MS	x	4
		P36578	60S ribosomal protein L4	RPL4	MCF-7	TAP-ERα	nanoLC-MS/MS	x	4
		P38159	Heterogeneous nuclear ribonucleoprotein G	RBMX	MCF-7	TAP-ERα	nanoLC-MS/MS	x	4
		P39023	60S ribosomal protein L3	RPL3	MCF-7	TAP-ERα	nanoLC-MS/MS	x	4
		P40429	60S ribosomal protein L13a	RPL13A	MCF-7	TAP-ERα	nanoLC-MS/MS	x	4
		P46013	Antigen KI-67	MKI67	MCF-7	TAP-ERα	nanoLC-MS/MS	x	4
		P46776	60S ribosomal protein L27a	RPL27A	MCF-7	TAP-ERα	nanoLC-MS/MS	x	4
		P46778	60S ribosomal protein L21	RPL21	MCF-7	TAP-ERα	nanoLC-MS/MS	x	4
		P46779	60S ribosomal protein L28	RPL28	MCF-7	TAP-ERα	nanoLC-MS/MS	x	4
		P46781	40S ribosomal protein S9	RPS9	MCF-7	TAP-ERα	nanoLC-MS/MS	x	4
		P47914	60S ribosomal protein L29	RPL29	MCF-7	TAP-ERα	nanoLC-MS/MS	x	4
		P47929	Galectin-7	LGALS7	MCF-7	TAP-ERα	nanoLC-MS/MS	x	4
		P48594	Serpin B4	SERPINB4	MCF-7	TAP-ERα	nanoLC-MS/MS	x	4
		P49137	MAP kinase-activated protein kinase 2	MAPKAPK2	MCF-7	TAP-ERα	nanoLC-MS/MS	x	4
		P50402	Emerin	EMD	MCF-7	TAP-ERα	nanoLC-MS/MS	x	4
		P50914	60S ribosomal protein L14	RPL14	MCF-7	TAP-ERα	nanoLC-MS/MS	x	4
		P51991	Heterogeneous nuclear riboucleoprotein A3	HNRNPA3	MCF-7	TAP-ERα	nanoLC-MS/MS	x	4
		P52272	Heterogeneous nuclear riboucleoprotein M	HNRNPM	MCF-7	TAP-ERα	nanoLC-MS/MS	x	4
		P52597	Heterogeneous nuclear riboucleoprotein F	HNRNPF	MCF-7	TAP-ERα	nanoLC-MS/MS	x	4
		P58107	Epiplakin	EPPK1	MCF-7	TAP-ERα	nanoLC-MS/MS	x	4
		P60468	Protein transport protein Sec61 subunit beta	SEC61B	MCF-7	TAP-ERα	nanoLC-MS/MS	x	4
		P60660	Myosin light polypeptide 6	MYL6	MCF-7	TAP-ERα	nanoLC-MS/MS	x	4
		P60709	Actin, cytoplasmic 1	ACTB	MCF-7	TAP-ERα	nanoLC-MS/MS	x	4
		P61247	40S ribosomal protein S23a	RPS3A	MCF-7	TAP-ERα	nanoLC-MS/MS	x	4
		P613113	60S ribosomal protein L15	RPL15	MCF-7	TAP-ERα	nanoLC-MS/MS	x	4
		P61513	60S ribosomal protein L37a	RPL37A	MCF-7	TAP-ERα	nanoLC-MS/MS	x	4
		P61978	Heterogeneous nuclear riboucleoprotein K	HNRNPK	MCF-7	TAP-ERα	nanoLC-MS/MS	x	4
		P62241	40S ribosomal protein S8	RPS8	MCF-7	TAP-ERα	nanoLC-MS/MS	x	4
		P62249	40S ribosomal proten S16	RPS16	MCF-7	TAP-ERα	nanoLC-MS/MS	x	4
		P62263	40S ribosomal protein S14	RPS14	MCF-7	TAP-ERα	nanoLC-MS/MS	x	4
		P62266	40S ribosomal protein S23	RPS23	MCF-7	TAP-ERα	nanoLC-MS/MS	x	4
		P62269	40S ribosomal protein S18	RPS18	MCF-7	TAP-ERα	nanoLC-MS/MS	x	4
		P62424	60S ribosomal protein L7a	RPL7A	MCF-7	TAP-ERα	nanoLC-MS/MS	x	4
		P62701	40S ribosomal protein S4, X isoform	RPS4X	MCF-7	TAP-ERα	nanoLC-MS/MS	x	4
		P62753	40S ribosomal protein S6	RPS6	MCF-7	TAP-ERα	nanoLC-MS/MS	x	4
		P62854	40S ribosomal protein S26	RPS26	MCF-7	TAP-ERα	nanoLC-MS/MS	x	4
		P62917	60S ribosomal protein L8	RPL8	MCF-7	TAP-ERα	nanoLC-MS/MS	x	4
		P68032	Actin, alpha cardiac muscle 1	ACTC1	MCF-7	TAP-ERα	nanoLC-MS/MS	x	4
		P83731	60S ribosomal protein L24	RPL24	MCF-7	TAP-ERα	nanoLC-MS/MS	x	4
		P83881	60S ribosomal protein L36a-like	RPL36A	MCF-7	TAP-ERα	nanoLC-MS/MS	x	4
		P84098	60S ribosomal protein L19	RPL19	MCF-7	TAP-ERα	nanoLC-MS/MS	x	4
		P84103	Splicing factor, arginine/serine-rich 3	SFRS3	MCF-7	TAP-ERα	nanoLC-MS/MS	x	4
		Q08211	ATP-dependent RNA helicase A	DDX21	MCF-7	TAP-ERα	nanoLC-MS/MS	x	4
		Q01130	Serine/arginine-rich splicing factor 2	SFRS2	MCF-7	TAP-ERα	nanoLC-MS/MS	x	4
		Q01780	Exosome component 10	EXOSC10	MCF-7	TAP-ERα	nanoLC-MS/MS	x	4
		Q01844	RNA-binding protein EWS	EWSR1	MCF-7	TAP-ERα	nanoLC-MS/MS	x	4
		Q02543	60S ribosomal protein L18a	RPL18A	MCF-7	TAP-ERα	nanoLC-MS/MS	x	4
		Q02878	60S ribosomal protein L6	RPL6	MCF-7	TAP-ERα	nanoLC-MS/MS	x	4
		Q02880	DNA topoisomerase 2-beta	TOP2B	MCF-7	TAP-ERα	nanoLC-MS/MS	x	4
		Q07020	60S ribosomal protein L18	RPL18	MCF-7	TAP-ERα	nanoLC-MS/MS	x	4
		Q07666	KH domain-containing, RNA-binding, signal transduction-associated protein	KHDRBS1	MCF-7	TAP-ERα	nanoLC-MS/MS	x	4
		Q07955	Splicing factor, arginine/serine-rich 1	SFRS1	MCF-7	TAP-ERα	nanoLC-MS/MS	x	4
		Q08211	ATP-dependent RNA helicase A	DHX9	MCF-7	TAP-ERα	nanoLC-MS/MS	x	4
		Q12905	Interleukin enhancerbinding factor 2	ILF2	MCF-7	TAP-ERα	nanoLC-MS/MS	x	4
		Q13243	Serine/arginine-rich splicing factor 5	SFRS5	MCF-7	TAP-ERα	nanoLC-MS/MS	x	4
		Q13547	Histone deacetylase 1	HDAC1	MCF-7	TAP-ERα	nanoLC-MS/MS	x	4
		Q14444	Caprin-1	CAPRIN1	MCF-7	TAP-ERα	nanoLC-MS/MS	x	4
		Q14498	RNA- binding protein 39	RBM39	MCF-7	TAP-ERα	nanoLC-MS/MS	x	4
		Q14669	Probable E3 ubiquitinprotein ligase TRIP12	TRIP12	MCF-7	TAP-ERα	nanoLC-MS/MS	x	4
		Q14684	Ribosomal RNA processing protein 1 homolog B	RRP1B	MCF-7	TAP-ERα	nanoLC-MS/MS	x	4
		Q14980	Nuclear mitotic apparatus protein 1	NUMA1	MCF-7	TAP-ERα	nanoLC-MS/MS	x	4
		Q15149	Plectin-1	PLEC1	MCF-7	TAP-ERα	nanoLC-MS/MS	x	4
		Q16629	Splicing factor, arginine/serine-rich 7	SFRS7	MCF-7	TAP-ERα	nanoLC-MS/MS	x	4
		Q32P51	Putative heterogeneous nuclear riboucleoprotein A1-like protein	HNRPA1L	MCF-7	TAP-ERα	nanoLC-MS/MS	x	4
		Q5JTH9	RRP12-like protein	RRP12	MCF-7	TAP-ERα	nanoLC-MS/MS	x	4
		Q5THJ4	Vacuolar protein sorting associated protein 13D	VPS13D	MCF-7	TAP-ERα	nanoLC-MS/MS	x	4
		Q6PJG2	Uncharacterized protein C14orf43	C14orf43	MCF-7	TAP-ERα	nanoLC-MS/MS	x	4
		Q6ZVX7	Non-specific cytotoxic cell receptor protein 1 homolog	NCCRP1	MCF-7	TAP-ERα	nanoLC-MS/MS	x	4
		Q8IY81	Pre-rRNA processing protein FTSJ3	FTSJ3	MCF-7	TAP-ERα	nanoLC-MS/MS	x	4
		Q8IYB3	Serine/arginine repetitive matrix protein 1	SRRM1	MCF-7	TAP-ERα	nanoLC-MS/MS	x	4
		Q8IZL8	Proline-glutamic acid-and leucine rich protein 1	PELP1	MCF-7	TAP-ERα	nanoLC-MS/MS	x	4
		Q8TDD1	ATP-dependent RNAhelicase DDX54	DDX54	MCF-7	TAP-ERα	nanoLC-MS/MS	x	4
		Q8WUY1	UPF0670 protein C8orf55	C8orf55	MCF-7	TAP-ERα	nanoLC-MS/MS	x	4
		Q8WVV4	Protein POF1B	POF1B	MCF-7	TAP-ERα	nanoLC-MS/MS	x	4
		Q92769	Histone deacetylase 2	HDAC2	MCF-7	TAP-ERα	nanoLC-MS/MS	x	4
		Q92841	Probable ATP-dependent RNA helicase DDX17	DDX17	MCF-7	TAP-ERα	nanoLC-MS/MS	x	4
		Q969Q0	60S ribosomal protein L36a-like	RPL36AL	MCF-7	TAP-ERα	nanoLC-MS/MS	x	4
		Q96GQ7	Probable ATP-dependent helicase DDX27	DDX27	MCF-7	TAP-ERα	nanoLC-MS/MS	x	4
		Q96HS1	Phosphoglycerate mutase family member 5	PGAM5	MCF-7	TAP-ERα	nanoLC-MS/MS	x	4
		Q96KM6	Zing finger protein 512B	ZNF512B	MCF-7	TAP-ERα	nanoLC-MS/MS	x	4
		Q96PK6	RNA- binding protein 14	RBM14	MCF-7	TAP-ERα	nanoLC-MS/MS	x	4
		Q9BQG0	Myb-binding protein 1A	MYBBP1A	MCF-7	TAP-ERα	nanoLC-MS/MS	x	4
		Q9BV38	WD repeat-containing protein 18	WDR18	MCF-7	TAP-ERα	nanoLC-MS/MS	x	4
		Q9BVP2	Guanine nucleotide-binding protein-like 3	GNL3	MCF-7	TAP-ERα	nanoLC-MS/MS	x	4
		Q9BZE4	Nucleolar GTP-binding protein 1	GTPBP4	MCF-7	TAP-ERα	nanoLC-MS/MS	x	4
		Q9H0A0	N-acetyl transferase 10	NAT10	MCF-7	TAP-ERα	nanoLC-MS/MS	x	4
		Q9NR30	Clathrin heavy chain 1	CLTC	MCF-7	TAP-ERα	nanoLC-MS/MS	x	4
		Q9NVI7	ATPase family AAA domain-containing protein 3A	ATAD3A	MCF-7	TAP-ERα	nanoLC-MS/MS	x	4
		Q9NVP1	ATP-dependent RNA helicase DDX18	DDX18	MCF-7	TAP-ERα	nanoLC-MS/MS	x	4
		Q9NYF8	Bcl-2-associated transcription factor 1	BCLAF1	MCF-7	TAP-ERα	nanoLC-MS/MS	x	4
		Q9NZ01	Synaptic glycoprotein SC2	GPSN2	MCF-7	TAP-ERα	nanoLC-MS/MS	x	4
		Q9P035	Protein tyrosine phosphatase-like protein PTPLAD1	PTPLAD1	MCF-7	TAP-ERα	nanoLC-MS/MS	x	4
		Q9Y2W1	Thyroid hormone receptor-associated protein 3	THRAP3	MCF-7	TAP-ERα	nanoLC-MS/MS	x	4
		F6X838	Coatomer subunit gamma-2	COPG2	MCF-7	Immunoprecipitation	nanoLC-MS/MS	x	5
		O00233	26S proteasome non-ATPase regulatory subunit 9	PSMD9	MCF-7	Immunoprecipitation	nanoLC-MS/MS	x	5
		O00299	Chloride intracellular channel protein 1	CLIC1	MCF-7	Immunoprecipitation	nanoLC-MS/MS	x	5
		Q15369	Transcription elongation factor B polypetide 1	ELOC	MCF-7	Immunoprecipitation	nanoLC-MS/MS	x	5
		O00299	Putative 60S ribosomal protein L13a protein RPL13AP3	R13AX	MCF-7	Immunoprecipitation	nanoLC-MS/MS	x	5
		P02786	Transferrin receptor protein 1	TFR1	MCF-7	Immunoprecipitation	nanoLC-MS/MS	x	5
		O14602	Eukaryotic translation initiation factor 1A, Y-chromosomal	EIF1AY	MCF-7	Immunoprecipitation	nanoLC-MS/MS	x	5
		O14818	Proteasome subunit alpha type-7	PSMA7	MCF-7	Immunoprecipitation	nanoLC-MS/MS	x	5
		O14908	PDZ domain-containing protein GIPC1	GIPC1	MCF-7	Immunoprecipitation	nanoLC-MS/MS	x	5
		O14929	Histone acetyltransferase type B catalytic subunit	HAT1	MCF-7	Immunoprecipitation	nanoLC-MS/MS	x	5
		O14980	Exportin-1	XPO1	MCF-7	Immunoprecipitation	nanoLC-MS/MS	x	5
		O15042	U2 snRNP-associated SURP motif-containing protein	U2SURP	MCF-7	Immunoprecipitation	nanoLC-MS/MS	x	5
		O15164	Transcription intermediary factor 1-alpha	TRIM24	MCF-7	Immunoprecipitation	nanoLC-MS/MS	x	5
		O43172	U4/U6 small nuclear ribonucleoprotein Prp4	PRPF4	MCF-7	Immunoprecipitation	nanoLC-MS/MS	x	5
		O43242	26S proteasome non-ATPase regulatory subunit 3	PSMD3	MCF-7	Immunoprecipitation	nanoLC-MS/MS	x	5
		O43474	Krueppel-like factor 4	KLF4	MCF-7	Immunoprecipitation	nanoLC-MS/MS	x	5
		O43592	Exportin-T	XPOT	MCF-7	Immunoprecipitation	nanoLC-MS/MS	x	5
		O43824	Putative GTP-binding protein 6	GTPBP6	MCF-7	Immunoprecipitation	nanoLC-MS/MS	x	5
		O60341	Lysine-specific histone demethylase 1A	KDM1A	MCF-7	Immunoprecipitation	nanoLC-MS/MS	x	5
		O60884	DnaJ homolog subfamily A, member 2	DNAJA2	MCF-7	Immunoprecipitation	nanoLC-MS/MS	x	5
		O75362	Zinc finger protein 217	ZNF217	MCF-7	Immunoprecipitation	nanoLC-MS/MS	x	5
		O75376	Nuclear receptor corepressor 1	NCOR1	MCF-7	Immunoprecipitation	nanoLC-MS/MS	x	5
		O75390	Citrate synthase, mitochondrial	CS	MCF-7	Immunoprecipitation	nanoLC-MS/MS	x	5
		O75400	Pre-mRNA-processing factor 40 homolog A	PRPF40A	MCF-7	Immunoprecipitation	nanoLC-MS/MS	x	5
		O75436	Vacuolar protein sorting-associated protein 26A	VPS26A	MCF-7	Immunoprecipitation	nanoLC-MS/MS	x	5
		O75533	Splicing factor 3B subunit 1	SF3B1	MCF-7	Immunoprecipitation	nanoLC-MS/MS	x	5
		O75717	WD repeat and HMG-box DNA-binding protein 1	WDHD1	MCF-7	Immunoprecipitation	nanoLC-MS/MS	x	5
		O94776	Metastasis-associated protein MTA2	MTA2	MCF-7	Immunoprecipitation	nanoLC-MS/MS	x	5
		O94906	Pre-mRNA-processing factor 6	PRPF6	MCF-7	Immunoprecipitation	nanoLC-MS/MS	x	5
		O95163	Elongator complex protein 1	IKBKAP	MCF-7	Immunoprecipitation	nanoLC-MS/MS	x	5
		O95199	RCC1 and BTB domain-containing protein 2	RCBTB2	MCF-7	Immunoprecipitation	nanoLC-MS/MS	x	5
		O95232	Luc7-like protein 3	LUC7L3	MCF-7	Immunoprecipitation	nanoLC-MS/MS	x	5
		O95340	Bifunctional 3'-phosphoadenosine 5'-phosphosulfate synthase 2	PAPSS2	MCF-7	Immunoprecipitation	nanoLC-MS/MS	x	5
		O95396	Adenylyltransferase and sulfurtransferase MOCS3	MOCS3	MCF-7	Immunoprecipitation	nanoLC-MS/MS	x	5
		O95433	Activator of 90 kDa heat shock protein ATPase homolog 1	AHSA1	MCF-7	Immunoprecipitation	nanoLC-MS/MS	x	5
		O95758	Polypyrimidine tract-binding protein 3	PTBP3	MCF-7	Immunoprecipitation	nanoLC-MS/MS	x	5
		O95817	BAG family molecular chaperone regulator 3	BAG3	MCF-7	Immunoprecipitation	nanoLC-MS/MS	x	5
		O96019	Actin-like protein 6A	ACTL6A	MCF-7	Immunoprecipitation	nanoLC-MS/MS	x	5
		P04196	Histidine-rich glycoprotein	HRG	MCF-7	Immunoprecipitation	nanoLC-MS/MS	x	5
		P04920	Anion exchange protein 2	SLC4A2	MCF-7	Immunoprecipitation	nanoLC-MS/MS	x	5
		P05204	Non-histone chromosomal protein HMG-17	HMGN2	MCF-7	Immunoprecipitation	nanoLC-MS/MS	x	5
		P05386	60S acidic ribosomal protein P1	RPLP1	MCF-7	Immunoprecipitation	nanoLC-MS/MS	x	5
		P06493	Cyclin-dependent kinase 1	CDK1	MCF-7	Immunoprecipitation	nanoLC-MS/MS	x	5
		P06730	Eukaryotic translation initiation factor 4E	EIF4E	MCF-7	Immunoprecipitation	nanoLC-MS/MS	x	5
		P07384	Calpain-1 catalytic subunit	CAPN1	MCF-7	Immunoprecipitation	nanoLC-MS/MS	x	5
		P08243	Asparagine synthetase [glutamine-hydrolyzing]	ASNS	MCF-7	Immunoprecipitation	nanoLC-MS/MS	x	5
		P08708	40S ribosomal protein S17	RPS17	MCF-7	Immunoprecipitation	nanoLC-MS/MS	x	5
		P09012	U1 small nuclear ribonucleoprotein A	SNRPA	MCF-7	Immunoprecipitation	nanoLC-MS/MS	x	5
		P09234	U1 small nuclear ribonucleoprotein C	SNRPC	MCF-7	Immunoprecipitation	nanoLC-MS/MS	x	5
		P10599	Thioredoxin	TXN	MCF-7	Immunoprecipitation	nanoLC-MS/MS	x	5
		P10768	S-formylglutathione hydrolase	ESD	MCF-7	Immunoprecipitation	nanoLC-MS/MS	x	5
		Q92793	CREB-binding protein	CBP	MCF-7	Immunoprecipitation	nanoLC-MS/MS	x	5
		P11474	Steroid hormone receptor ERR1	ESRRA	MCF-7	Immunoprecipitation	nanoLC-MS/MS	x	5
		P12814	Alpha-actinin-1	ACTN1	MCF-7	Immunoprecipitation	nanoLC-MS/MS	x	5
		P13489	Ribonuclease inhibitor	RNH1	MCF-7	Immunoprecipitation	nanoLC-MS/MS	x	5
		P13631	Retinoic acid receptor gamma	RARG	MCF-7	Immunoprecipitation	nanoLC-MS/MS	x	5
		P13646	Keratin, type I cytoskeletal 13	KRT13	MCF-7	Immunoprecipitation	nanoLC-MS/MS	x	5
		P14174	Macrophage migration inhibitory factor	MIF	MCF-7	Immunoprecipitation	nanoLC-MS/MS	x	5
		P15311	Ezrin	EZR	MCF-7	Immunoprecipitation	nanoLC-MS/MS	x	5
		P16104	Histone H2AX	H2AFX	MCF-7	Immunoprecipitation	nanoLC-MS/MS	x	5
		P17931	Galectin-3	LGALS3	MCF-7	Immunoprecipitation	nanoLC-MS/MS	x	5
		P17980	26S protease regulatory subunit 6A	PSMC3	MCF-7	Immunoprecipitation	nanoLC-MS/MS	x	5
		P19793	Retinoic acid receptor RXR-alpha	RXRA	MCF-7	Immunoprecipitation	nanoLC-MS/MS	x	5
		P22234	Multifunctional protein ADE2	PAICS	MCF-7	Immunoprecipitation	nanoLC-MS/MS	x	5
		P23771	Trans-acting T-cell-specific transcription factor GATA-3	GATA3	MCF-7	Immunoprecipitation	nanoLC-MS/MS	x	5
		P24468	COUP transcription factor 2	NR2F2	MCF-7	Immunoprecipitation	nanoLC-MS/MS	x	5
		P25205	DNA replication licensing factor MCM3	MCM3	MCF-7	Immunoprecipitation	nanoLC-MS/MS	x	5
		P27635	60S ribosomal protein L10	RPL10	MCF-7	Immunoprecipitation	nanoLC-MS/MS	x	5
		P27694	Replication protein A 70 kDa DNA-binding subunit	RFA1	MCF-7	Immunoprecipitation	nanoLC-MS/MS	x	5
		P30041	Peroxiredoxin-6	PRDX6	MCF-7	Immunoprecipitation	nanoLC-MS/MS	x	5
		P31040	Succinate dehydrogenase [ubiquitinone] flavoprotein subunit, mitochondrial	SDHA	MCF-7	Immunoprecipitation	nanoLC-MS/MS	x	5
		P31689	DnaJ, homolog subfamily A member 1	DNAJA1	MCF-7	Immunoprecipitation	nanoLC-MS/MS	x	5
		P31946	14-3-3 protein beta/alpha	YWHAB	MCF-7	Immunoprecipitation	nanoLC-MS/MS	x	5
		P32119	Peroxiredoxin-2	PRDX2	MCF-7	Immunoprecipitation	nanoLC-MS/MS	x	5
		P33991	DNA replication licensing factor MCM4	MCM4	MCF-7	Immunoprecipitation	nanoLC-MS/MS	x	5
		P33992	DNA replication licensing factor MCM5	MCM5	MCF-7	Immunoprecipitation	nanoLC-MS/MS	x	5
		P33993	DNA replication licensing factor MCM7	MCM7	MCF-7	Immunoprecipitation	nanoLC-MS/MS	x	5
		P35606	Coatomer subunit beta	COPB2	MCF-7	Immunoprecipitation	nanoLC-MS/MS	x	5
		P37108	Signal recognition particle 14 kDa protein	SRP14	MCF-7	Immunoprecipitation	nanoLC-MS/MS	x	5
		P40227	T-complex protein 1 subunit zeta	CCT6A	MCF-7	Immunoprecipitation	nanoLC-MS/MS	x	5
		P40763	Signal transducer and activator of transcription 3	STAT3	MCF-7	Immunoprecipitation	nanoLC-MS/MS	x	5
		P42166	Lamina-associated polypeptide 2, isoform alpha	TMPO	MCF-7	Immunoprecipitation	nanoLC-MS/MS	x	5
		P42224	Signal transducer and activator of transcription 1-alpha/beta	STAT1	MCF-7	Immunoprecipitation	nanoLC-MS/MS	x	5
		P42677	40S ribosomal protein S27	RPS27	MCF-7	Immunoprecipitation	nanoLC-MS/MS	x	5
		P46777	60S ribosomal protein L5	RPL5	MCF-7	Immunoprecipitation	nanoLC-MS/MS	x	5
		P46779	60S ribosomal protein L28	RLP28	MCF-7	Immunoprecipitation	nanoLC-MS/MS	x	5
		P46940	Ras GTPase-activating-like protein IQGAP1	IQGAP1	MCF-7	Immunoprecipitation	nanoLC-MS/MS	x	5
		P47985	Cytochrome b-c1 complex subunit Rieske, mitochondrial	UQCRFS1	MCF-7	Immunoprecipitation	nanoLC-MS/MS	x	5
		P48552	Nuclear receptor-interacting protein 1	NRIP1	MCF-7	Immunoprecipitation	nanoLC-MS/MS	x	5
		P49591	Serine--tRNA ligase, cytoplasmic	SYSC	MCF-7	Immunoprecipitation	nanoLC-MS/MS	x	5
		P49756	RNA-binding protein 25	RBM25	MCF-7	Immunoprecipitation	nanoLC-MS/MS	x	5
		P49773	Histidine triad nucleotide-binding protein 1	HINT1	MCF-7	Immunoprecipitation	nanoLC-MS/MS	x	5
		P49902	Cytosolic purine 5'-nucleotidase	NT5C2	MCF-7	Immunoprecipitation	nanoLC-MS/MS	x	5
		P50395	Rab GDP dissociation inhibitor beta	GDI2	MCF-7	Immunoprecipitation	nanoLC-MS/MS	x	5
		P51149	Ras-related protein Rab-7a	RAB7A	MCF-7	Immunoprecipitation	nanoLC-MS/MS	x	5
		P51858	Hepatoma-derived growth factor	HDGF	MCF-7	Immunoprecipitation	nanoLC-MS/MS	x	5
		P52788	Serine-tRNA ligase, cytoplasmic	SMS	MCF-7	Immunoprecipitation	nanoLC-MS/MS	x	5
		P55060	Exportin-2	CSE1L	MCF-7	Immunoprecipitation	nanoLC-MS/MS	x	5
		P55209	Nucleosome assembly protein 1-like 1	NAP1L1	MCF-7	Immunoprecipitation	nanoLC-MS/MS	x	5
		P55265	Double-stranded-RNA-specific adenosine deaminase	ADAR	MCF-7	Immunoprecipitation	nanoLC-MS/MS	x	5
		P55317	Hepatocyte nuclear factor 3-alpha	FOXA1	MCF-7	Immunoprecipitation	nanoLC-MS/MS	x	5
		P55795	Heterogeneous nuclear ribonucleoprotein H2	HNRNPH2	MCF-7	Immunoprecipitation	nanoLC-MS/MS	x	5
		P56545	C-terminal-binding protein 2	CTBP2	MCF-7	Immunoprecipitation	nanoLC-MS/MS	x	5
		P60981	Destrin	DSTN	MCF-7	Immunoprecipitation	nanoLC-MS/MS	x	5
		P61204	ADP-ribosylation factor 3	ARF3	MCF-7	Immunoprecipitation	nanoLC-MS/MS	x	5
		P61964	WD repeat-containing protein 5	WDR5	MCF-7	Immunoprecipitation	nanoLC-MS/MS	x	5
		P62136	Serine/threonine-protein phosphatase PP1-alpha catalytic subunit	PPP1CA	MCF-7	Immunoprecipitation	nanoLC-MS/MS	x	5
		P62195	26S protease regulatory subunit 8	PSMC5	MCF-7	Immunoprecipitation	nanoLC-MS/MS	x	5
		P62280	40S ribosomal protein S11	RPS11	MCF-7	Immunoprecipitation	nanoLC-MS/MS	x	5
		P62304	Small nuclear ribonucleoprotein E	SNRPE	MCF-7	Immunoprecipitation	nanoLC-MS/MS	x	5
		P62318	Small nuclear ribonucleoprotein Sm D3	SNRPD3	MCF-7	Immunoprecipitation	nanoLC-MS/MS	x	5
		P62987	Ubiquitin-60S ribosomal protein L40	UBA52	MCF-7	Immunoprecipitation	nanoLC-MS/MS	x	5
		P63165	Small ubiquitin-related modifier 1	SUMO1	MCF-7	Immunoprecipitation	nanoLC-MS/MS	x	5
		P63241	Eukaryotic translation initiation factor 5A-1	EIF5A	MCF-7	Immunoprecipitation	nanoLC-MS/MS	x	5
		P68431	Histone H3.1	HIST1H3A	MCF-7	Immunoprecipitation	nanoLC-MS/MS	x	5
		Q16576	Histone-binding protein RBBP7	RBBP7	MCF-7	Immunoprecipitation	nanoLC-MS/MS	x	5
		O95833	Chloride intracellular channel protein 3	CLIC3	MCF-7	Immunoprecipitation	nanoLC-MS/MS	x	5
		P68871	Hemoglobin subunit beta	HBB	MCF-7	Immunoprecipitation	nanoLC-MS/MS	x	5
		P69905	Hemoglobin subunit alpha	HBA1	MCF-7	Immunoprecipitation	nanoLC-MS/MS	x	5
		P78347	General transcription factor II-I	GTF2I	MCF-7	Immunoprecipitation	nanoLC-MS/MS	x	5
		P82979	SAP domain-containing ribonucleoprotein	SARNP	MCF-7	Immunoprecipitation	nanoLC-MS/MS	x	5
		Q00796	Sorbitol dehydrogenase	SORD	MCF-7	Immunoprecipitation	nanoLC-MS/MS	x	5
		Q04724	Transducin-like enhancer protein 1	TLE1	MCF-7	Immunoprecipitation	nanoLC-MS/MS	x	5
		Q04726	Transducin-like enhancer protein 3	TLE3	MCF-7	Immunoprecipitation	nanoLC-MS/MS	x	5
		Q08117	Amino-terminal enhancer of split	AES	MCF-7	Immunoprecipitation	nanoLC-MS/MS	x	5
		Q09161	Nuclear cap-binding protein subunit 1	NCBP1	MCF-7	Immunoprecipitation	nanoLC-MS/MS	x	5
		Q13085	Acetyl-CoA carboxylase 1	ACACA	MCF-7	Immunoprecipitation	nanoLC-MS/MS	x	5
		Q13148	TAR DNA-binding protein 43	TARDBP	MCF-7	Immunoprecipitation	nanoLC-MS/MS	x	5
		Q13200	26S proteasome non-ATPase regulatory subunit 2	PSMD2	MCF-7	Immunoprecipitation	nanoLC-MS/MS	x	5
		Q13242	Serine/arginine-rich splicing factor 9	SRSF9	MCF-7	Immunoprecipitation	nanoLC-MS/MS	x	5
		Q13247	Serine/arginine-rich splicing factor 6	SRSF6	MCF-7	Immunoprecipitation	nanoLC-MS/MS	x	5
		Q13363	C-terminal-binding protein 1	CTBP1	MCF-7	Immunoprecipitation	nanoLC-MS/MS	x	5
		Q13423	NAD(P) transhydrogenase, mitochondrial	NNT	MCF-7	Immunoprecipitation	nanoLC-MS/MS	x	5
		Q13435	Splicing factor 3B subunit 2	SF3B2	MCF-7	Immunoprecipitation	nanoLC-MS/MS	x	5
		Q13451	Peptidyl-prolyl cis-trans isomerase FKBP5	FKBP5	MCF-7	Immunoprecipitation	nanoLC-MS/MS	x	5
		Q13526	Peptidyl-prolyl cis-trans isomerase NIMA-interacting 1	PIN1	MCF-7	Immunoprecipitation	nanoLC-MS/MS	x	5
		Q14011	Cold-inducible-RNA-binding protein	CIRBP	MCF-7	Immunoprecipitation	nanoLC-MS/MS	x	5
		Q14566	DNA replication licensing factor MCM6	MCM6	MCF-7	Immunoprecipitation	nanoLC-MS/MS	x	5
		Q14687	Genetic suppressor element 1	GSE1	MCF-7	Immunoprecipitation	nanoLC-MS/MS	x	5
		Q14839	Chromodomain-helicase-DNA-binding protein 4	CHD4	MCF-7	Immunoprecipitation	nanoLC-MS/MS	x	5
		Q15020	Squamous cell carcinoma antigen recognized by T-cells 3	SART3	MCF-7	Immunoprecipitation	nanoLC-MS/MS	x	5
		Q15084	Protein disulfide-isomerase A6	PDIA6	MCF-7	Immunoprecipitation	nanoLC-MS/MS	x	5
		O15144	Actin-related protein 2/3 complex subunit 2	ARPC2	MCF-7	Immunoprecipitation	nanoLC-MS/MS	x	5
		Q15257	Serine/threonine-protein phosphatase 2A activator	PPP2R4	MCF-7	Immunoprecipitation	nanoLC-MS/MS	x	5
		Q15393	Splicing factor 3B subunit 3	SF3B3	MCF-7	Immunoprecipitation	nanoLC-MS/MS	x	5
		Q15427	Splicing factor 3B subunit 4	SF3B4	MCF-7	Immunoprecipitation	nanoLC-MS/MS	x	5
		Q15637	Splicing factor 1	SF1	MCF-7	Immunoprecipitation	nanoLC-MS/MS	x	5
		Q15758	Neutral amino acid transporter B(0)	SLC1A5	MCF-7	Immunoprecipitation	nanoLC-MS/MS	x	5
		Q16401	26S proteasome non-ATPase regulatory subunit 5	PSMD5	MCF-7	Immunoprecipitation	nanoLC-MS/MS	x	5
		Q16531	DNA damage-binding protein 1	DDB1	MCF-7	Immunoprecipitation	nanoLC-MS/MS	x	5
		Q16740	Putative ATP-dependent Clp protease proteolytic subunit, mitochondrial	CLPP	MCF-7	Immunoprecipitation	nanoLC-MS/MS	x	5
		Q1KMD3	Heterogeneous nuclear ribonucleoprotein U-like protein 2	HNRNPUL2	MCF-7	Immunoprecipitation	nanoLC-MS/MS	x	5
		Q2TAY7	WD40 repeat-containing protein SMU1	SMU1	MCF-7	Immunoprecipitation	nanoLC-MS/MS	x	5
		P45973	Chromobox protein homolog 5	CBX5	MCF-7	Immunoprecipitation	nanoLC-MS/MS	x	5
		Q4ZG55	Protein GREB1	GREB1	MCF-7	Immunoprecipitation	nanoLC-MS/MS	x	5
		Q5TGY3	AT-hook DNA-binding motif-containing protein 1	AHDC1	MCF-7	Immunoprecipitation	nanoLC-MS/MS	x	5
		Q68E01	Integrator complex subunit 3	INTS3	MCF-7	Immunoprecipitation	nanoLC-MS/MS	x	5
		Q6ISB3	Grainyhead-like protein 2 homolog	GRHL2	MCF-7	Immunoprecipitation	nanoLC-MS/MS	x	5
		Q6NXG1	Epithelial splicing regulatory protein 1	ESRP1	MCF-7	Immunoprecipitation	nanoLC-MS/MS	x	5
		Q6ZRV2	Protein FAM83H	FAM83H	MCF-7	Immunoprecipitation	nanoLC-MS/MS	x	5
		Q7l014	Probable ATP-dependent RNA helicase DDX46	DDX46	MCF-7	Immunoprecipitation	nanoLC-MS/MS	x	5
		Q7L2E3	Putative ATP-dependent RNA helicase DHX30	DHX30	MCF-7	Immunoprecipitation	nanoLC-MS/MS	x	5
		Q7Z5L9	Interferon regulatory factor 2-binding protein 2	IRF2BP2	MCF-7	Immunoprecipitation	nanoLC-MS/MS	x	5
		Q7Z794	Keratin, type II cytoskeletal 1b	KRT77	MCF-7	Immunoprecipitation	nanoLC-MS/MS	x	5
		Q86V81	THO complex subunit 4	ALYREF	MCF-7	Immunoprecipitation	nanoLC-MS/MS	x	5
		Q86X55	Histone-arginine methyltransferase CARM1	CARM1	MCF-7	Immunoprecipitation	nanoLC-MS/MS	x	5
		Q86YZ3	Hornerin	HRNR	MCF-7	Immunoprecipitation	nanoLC-MS/MS	x	5
		Q8IU81	Interferon regulatory factor 2-binding protein 1	IRF2BP1	MCF-7	Immunoprecipitation	nanoLC-MS/MS	x	5
		Q8IY67	Ribonucleoprotein PTB-binding 1	RAVER1	MCF-7	Immunoprecipitation	nanoLC-MS/MS	x	5
		Q8N163	Cell cycle and apoptosis regulator protein 2	CCAR2	MCF-7	Immunoprecipitation	nanoLC-MS/MS	x	5
		Q8N684	Hsp90 co-chaperone Cdc37	CDC37	MCF-7	Immunoprecipitation	nanoLC-MS/MS	x	5
		Q8N684	Cleavage and polyadenylation specificity factor subunit 7	CPSF7	MCF-7	Immunoprecipitation	nanoLC-MS/MS	x	5
		O95453	Poly(A)-specific ribonuclease PARN	PARN	MCF-7	Immunoprecipitation	nanoLC-MS/MS	x	5
		Q8NE71	ATP-binding cassette sub-family F member 1	ABCF1	MCF-7	Immunoprecipitation	nanoLC-MS/MS	x	5
		Q8NYF8	Bcl-2-associated transcription factor 1	BCLF1	MCF-7	Immunoprecipitation	nanoLC-MS/MS	x	5
		Q8TEX9	Importin-4	IPO4	MCF-7	Immunoprecipitation	nanoLC-MS/MS	x	5
		Q8WXX5	DnaJ homolog subfamily C member 9	DNAJC9	MCF-7	Immunoprecipitation	nanoLC-MS/MS	x	5
		Q92754	Transcription factor AP-2 gamma	TFAP2C	MCF-7	Immunoprecipitation	nanoLC-MS/MS	x	5
		Q92769	Histone deacetylase 2	HDAC2	MCF-7	Immunoprecipitation	nanoLC-MS/MS	x	5
		Q92785	Zinc finger protein ubi-d4	DPF2	MCF-7	Immunoprecipitation	nanoLC-MS/MS	x	5
		Q92804	TATA-binding protein-associated factor 2N	TAF15	MCF-7	Immunoprecipitation	nanoLC-MS/MS	x	5
		Q92922	SWI/SNF complex subunit SMARCC1	SMARCC1	MCF-7	Immunoprecipitation	nanoLC-MS/MS	x	5
		Q93008	Probable ubiquitin carboxyl-terminal hydrolase FAF-X	USP9X	MCF-7	Immunoprecipitation	nanoLC-MS/MS	x	5
		Q93009	Ubiquitin carboxyl-terminal hydrolase 7	USP7	MCF-7	Immunoprecipitation	nanoLC-MS/MS	x	5
		Q969G3	SWI/SNF-related matrix-associated actin-dependent regulator of chromatin subfamily E member 1	SMARCE1	MCF-7	Immunoprecipitation	nanoLC-MS/MS	x	5
		Q96DH6	RNA-binding protein Musashi homolog 2	MSI2	MCF-7	Immunoprecipitation	nanoLC-MS/MS	x	5
		Q96EK4	THAP domain-containing protein 11	THAP11	MCF-7	Immunoprecipitation	nanoLC-MS/MS	x	5
		Q96EP5	DAZ-associated protein 1	DAZAP1	MCF-7	Immunoprecipitation	nanoLC-MS/MS	x	5
		Q96EV2	RNA-binding protein 33	RBM33	MCF-7	Immunoprecipitation	nanoLC-MS/MS	x	5
		Q96EY1	DnaJ homolog subfamily A, member 3, mitochondrial	DNAJA3	MCF-7	Immunoprecipitation	nanoLC-MS/MS	x	5
		Q96FW1	Ubiquitin thioesterase OTUB1	OTUB1	MCF-7	Immunoprecipitation	nanoLC-MS/MS	x	5
		Q96fz2	UPF0361 protein C3orf37	CC037	MCF-7	Immunoprecipitation	nanoLC-MS/MS	x	5
		Q96I24	Far upstream element-binding protein 3	FUBP3	MCF-7	Immunoprecipitation	nanoLC-MS/MS	x	5
		Q96LA8	Protein arginine N-methyltransferase 6	PRMT6	MCF-7	Immunoprecipitation	nanoLC-MS/MS	x	5
		Q96MM3	Zinc finger protein 42 homolog	ZFP42	MCF-7	Immunoprecipitation	nanoLC-MS/MS	x	5
		Q96RE7	Nucleus accumbens-associated protein 1	NACC1	MCF-7	Immunoprecipitation	nanoLC-MS/MS	x	5
		Q96RN5	Mediator of RNA polymerase II transcription subunit 15	MED15	MCF-7	Immunoprecipitation	nanoLC-MS/MS	x	5
		Q99873	Protein arginine N-methyltransferase 1	PRMT1	MCF-7	Immunoprecipitation	nanoLC-MS/MS	x	5
		Q9BQ52	Zinc phosphodiesterase ELAC protein 2	ELAC2	MCF-7	Immunoprecipitation	nanoLC-MS/MS	x	5
		Q9BRA2	Thioredoxin domain-containing protein 17	TXNDC17	MCF-7	Immunoprecipitation	nanoLC-MS/MS	x	5
		Q9BTT0	Acidic leucine-rich nuclear phosphoprotein 32 family member E	AN32E	MCF-7	Immunoprecipitation	nanoLC-MS/MS	x	5
		Q9BTZ2	Dehydrogenase/reductase SDR family member 4	DHRS4	MCF-7	Immunoprecipitation	nanoLC-MS/MS	x	5
		Q9BU76	Multiple myeloma tumor-associated protein 2	MMTAG2	MCF-7	Immunoprecipitation	nanoLC-MS/MS	x	5
		Q9BUJ2	Heterogeneous nuclear ribonucleoprotein U-like protein 1	HNRNPUL1	MCF-7	Immunoprecipitation	nanoLC-MS/MS	x	5
		Q9BWF3	RNA-binding protein 4	RBM4	MCF-7	Immunoprecipitation	nanoLC-MS/MS	x	5
		Q9BXP5	Serrate RNA effector molecule homolog	SRRT	MCF-7	Immunoprecipitation	nanoLC-MS/MS	x	5
		Q9BZK7	F-box-like/WD repeat-containing protein TBL1XR1	TBL1XR1	MCF-7	Immunoprecipitation	nanoLC-MS/MS	x	5
		Q9C091	GREB1-like protein	GREB1L	MCF-7	Immunoprecipitation	nanoLC-MS/MS	x	5
		Q9C0C2	182 kDa tankyrase-1-binding protein	TNKS1BP1	MCF-7	Immunoprecipitation	nanoLC-MS/MS	x	5
		Q9H0D6	5'-3' exoribonuclease 2	XRN2	MCF-7	Immunoprecipitation	nanoLC-MS/MS	x	5
		Q9H2P0	Activity-dependent neuroprotector homeobox protein	ADNP	MCF-7	Immunoprecipitation	nanoLC-MS/MS	x	5
		Q9H993	UPF0364 protein C6orf211	CF211	MCF-7	Immunoprecipitation	nanoLC-MS/MS	x	5
		Q9HAH7	Probable fibrosin-1	FBRS	MCF-7	Immunoprecipitation	nanoLC-MS/MS	x	5
		Q9HAV4	Exportin-5	XPO5	MCF-7	Immunoprecipitation	nanoLC-MS/MS	x	5
		Q9HAV7	GrpE protein homolog 1, mitochondrial	GRPEL1	MCF-7	Immunoprecipitation	nanoLC-MS/MS	x	5
		Q9HB71	Calcyclin-binding protein	CACYBP	MCF-7	Immunoprecipitation	nanoLC-MS/MS	x	5
		Q9NP78	ATP-binding cassette sub-family B member 9	ABCB9	MCF-7	Immunoprecipitation	nanoLC-MS/MS	x	5
		Q9NR45	Sialic acid synthase	NANS	MCF-7	Immunoprecipitation	nanoLC-MS/MS	x	5
		Q9P015	39S ribosomal protein L15, mitochondrial	MRPL15	MCF-7	Immunoprecipitation	nanoLC-MS/MS	x	5
		Q9UBS4	DnaJ homolog subfamily B member 11	DNAJB11	MCF-7	Immunoprecipitation	nanoLC-MS/MS	x	5
		Q9UBU9	Nuclear RNA export factor 1	NXF1	MCF-7	Immunoprecipitation	nanoLC-MS/MS	x	5
		Q9UBW7	Zinc finger MYM-type protein 2	ZMYM2	MCF-7	Immunoprecipitation	nanoLC-MS/MS	x	5
		Q9UHF7	Zinc finger transcription factor Trps1	TRPS1	MCF-7	Immunoprecipitation	nanoLC-MS/MS	x	5
		Q9UI30	tRNA methyltransferase 112 homolog	TRMT112	MCF-7	Immunoprecipitation	nanoLC-MS/MS	x	5
		Q9UKL0	REST corepressor 1	RCOR1	MCF-7	Immunoprecipitation	nanoLC-MS/MS	x	5
		Q9UKM9	RNA-binding protein Raly	RALY	MCF-7	Immunoprecipitation	nanoLC-MS/MS	x	5
		Q9ULC4	Malignant T-cell-amplified sequence 1	MCTS1	MCF-7	Immunoprecipitation	nanoLC-MS/MS	x	5
		Q9ULU4	Protein kinase C-binding protein 1	ZMYND8	MCF-7	Immunoprecipitation	nanoLC-MS/MS	x	5
		Q9UMS4	Pre-mRNA-processing factor 19	PRPF19	MCF-7	Immunoprecipitation	nanoLC-MS/MS	x	5
		Q9UNE7	E3 ubiquitin-protein ligase CHIP	STUB1	MCF-7	Immunoprecipitation	nanoLC-MS/MS	x	5
		Q9UQE7	Structural maintenance of chromosomes protein 3	SMC3	MCF-7	Immunoprecipitation	nanoLC-MS/MS	x	5
		Q9Y263	Phospholipase A-2-activating protein	PLAA	MCF-7	Immunoprecipitation	nanoLC-MS/MS	x	5
		Q9Y265	RuvB-like 1	RUVBL1	MCF-7	Immunoprecipitation	nanoLC-MS/MS	x	5
		Q9Y2S7	Polymerase delta-interacting protein 2	POLDIP2	MCF-7	Immunoprecipitation	nanoLC-MS/MS	x	5
		Q9Y314	Nitric oxide synthase-interacting protein	NOSIP	MCF-7	Immunoprecipitation	nanoLC-MS/MS	x	5
		Q9Y383	Putative RNA-binding protein Luc7-like 2	LUC7L2	MCF-7	Immunoprecipitation	nanoLC-MS/MS	x	5
		Q9Y3B4	Splicing factor 3B subunit 6	SF3B6	MCF-7	Immunoprecipitation	nanoLC-MS/MS	x	5
		Q9Y3F4	Serine-threonine kinase receptor-associated protein	STRAP	MCF-7	Immunoprecipitation	nanoLC-MS/MS	x	5
		Q9Y3Y2	Chromatin target of PRMT1 protein	CHTOP	MCF-7	Immunoprecipitation	nanoLC-MS/MS	x	5
		Q9Y5S9	RNA-binding protein 8A	RBM8A	MCF-7	Immunoprecipitation	nanoLC-MS/MS	x	5
		Q9Y618	Nuclear receptor corepressor 2	NCOR2	MCF-7	Immunoprecipitation	nanoLC-MS/MS	x	5
		Q9Y678	Coatomer subunit gamma-1	COPG1	MCF-7	Immunoprecipitation	nanoLC-MS/MS	x	5
		Q9Y697	Cysteine desulfurase, mitochondrial	NFS1	MCF-7	Immunoprecipitation	nanoLC-MS/MS	x	5
		Q9Y6B2	EP300-interacting inhibitor of diferentiation 1	EID1	MCF-7	Immunoprecipitation	nanoLC-MS/MS	x	5
		Q9Y6D9	Mitotic spindle assembly checkpoint protein MAD1	MAD1L1	MCF-7	Immunoprecipitation	nanoLC-MS/MS	x	5
		Q9Y6Q9	Nuclear receptor coactivator 3	NCOA3	MCF-7	Immunoprecipitation	nanoLC-MS/MS	x	5
				TPM3L	MCF-7	Immunoprecipitation	nanoLC-MS/MS	x	5
				TR133	MCF-7	Immunoprecipitation	nanoLC-MS/MS	x	5
		Q9UBL3	Set1/Ash2 histone methyltransferase complex subunit ASH2	ASH2L	MCF-7/Hela	ERE-magnetic beads	1DE, LC-MS/MS, iBAQ	x	6
		P24863	Cyclin-C	CCNC	MCF-7/Hela	ERE-magnetic beads	1DE, LC-MS/MS, iBAQ	x	6
		P49336	Cyclin-dependent kinase 8	CDK8	MCF-7/Hela	ERE-magnetic beads	1DE, LC-MS/MS, iBAQ	x	6
		Q92793	CREB-binding protein	CREBBP	MCF-7/Hela	ERE-magnetic beads	1DE, LC-MS/MS, iBAQ	x	6
		Q13363	C-terminal-binding protein 1	CTBP1	MCF-7/Hela	ERE-magnetic beads	1DE, LC-MS/MS, iBAQ	x	6
		P56545	C-terminal-binding protein 2	CTBP2	MCF-7/Hela	ERE-magnetic beads	1DE, LC-MS/MS, iBAQ	x	6
		Q09472	Histone acetyltransferase p300	EP300	MCF-7/Hela	ERE-magnetic beads	1DE, LC-MS/MS, iBAQ	x	6
		Q12778	Forkhead box protein O1	FOXO1	MCF-7/Hela	ERE-magnetic beads	1DE, LC-MS/MS, iBAQ	x	6
		Q15648	Mediator of RNA polymerase II transcription subunit 1	MED1	MCF-7/Hela	ERE-magnetic beads	1DE, LC-MS/MS, iBAQ	x	6
		Q93074	Mediator of RNA polymerase II transcription subunit 12	MED12	MCF-7/Hela	ERE-magnetic beads	1DE, LC-MS/MS, iBAQ	x	6
		Q9UHV7	Mediator of RNA polymerase II transcription subunit 13	MED13	MCF-7/Hela	ERE-magnetic beads	1DE, LC-MS/MS, iBAQ	x	6
		O95402	Mediator of RNA polymerase II transcription subunit 26	MED26	MCF-7/Hela	ERE-magnetic beads	1DE, LC-MS/MS, iBAQ	x	6
		Q15788	Nuclear receptor coactivator 1	NCOA1	MCF-7/Hela	ERE-magnetic beads	1DE, LC-MS/MS, iBAQ	x	6
		Q15596	Nuclear receptor coactivator 2	NCOA2	MCF-7/Hela	ERE-magnetic beads	1DE, LC-MS/MS, iBAQ	x	6
		Q9Y6Q9	Nuclear receptor coactivator 3	NCOA3	MCF-7/Hela	ERE-magnetic beads	1DE, LC-MS/MS, iBAQ	x	6
		Q14686	Nuclear receptor coactivator 6	NCOA6	MCF-7/Hela	ERE-magnetic beads	1DE, LC-MS/MS, iBAQ	x	6
		P48552	Nuclear receptor-interacting protein 1	NRIP1	MCF-7/Hela	ERE-magnetic beads	1DE, LC-MS/MS, iBAQ	x	6
		O75528	Transcriptional adapter 3	TADA3	MCF-7/Hela	ERE-magnetic beads	1DE, LC-MS/MS, iBAQ	x	6
			Proteins not found in uniprot.org

## Sheet: Supplementary table S2
Supplementary Table S2: Comparisson between identifications in MCF-7 cells using ERE-oligonucleotides (#1), immunoprescipitation (#2) or TAP-ER (#3), obtained by cytoscape. p≤0.05
GOTerm (Cellular component)	Nr. Proteins	Term PValue	Proteins Cluster #1	%Proteins Cluster #1	Proteins Cluster #2	%Proteins Cluster #2	Proteins Cluster #3	% Proteins Cluster #3
septin complex	4	0.00034057	[SEPT11, SEPT2, SEPT7, SEPT8]	100	[]	0	[]	0
paraspeckles	5	6.19122e-08	[NONO, NUDT21, PSPC1, SFPQ]	80	[]	0	[HNRNPM]	20
mediator complex	10	1.4749e-08	[CCNC, CDK8, MED1, MED12, MED13, MED26, MED27]	70	[MED15]	10	[RBM14, THRAP3]	20
DNA packaging complex	6	0.0393218	[H3F3A, HIST1H2BC, HIST1H4A, HIST2H2AC]	61.3855	[H2AFX, HIST1H3A]	30.6927	[H2AFX]	15.3464
midbody	8	0.00835853	[ANXA2, GNB2L1, HSP90B1, SEPT2, SEPT7]	59.1497	[CDK1, IQGAP1, PIN1]	35.4898	[ANXA2]	11.8299
sarcolemma	7	0.0133361	[ANXA2, EZR, KRT19, KRT8]	50.607	[EZR]	12.6517	[ANXA1, ANXA2, PLEC, RDX]	50.607
cytoplasmic stress granule	7	1.03415e-05	[CAPRIN1, CIRBP, DDX3X, PQBP1]	48.2913	[CIRBP, EIF4E, RBM4]	36.2185	[CAPRIN1, DDX3X, PABPC1]	36.2185
histone acetyltransferase complex	8	0.00106019	[ACTB, CREBBP, EP300, TADA3]	45.1545	[ACTL6A, CREBBP, RUVBL1, SF3B3, WDR5]	56.4431	[ACTB]	11.2886
GAIT complex	4	4.17018e-07	[EPRS, SYNCRIP]	43.0677	[]	0	[GAPDH, RPL13A, SYNCRIP]	64.6015
transcription export complex	4	0.000248246	[ALYREF, SARNP]	38.6853	[ALYREF, CHTOP, NXF1, SARNP]	77.3706	[]	0
methyltransferase complex	14	1.10027e-08	[ACTB, ASH2L, NCOA6, PPP1CB, RBBP4]	33.9942	[CBX5, HDAC2, PPP1CA, RBBP7, RUVBL1, SNRPD3, SNRPE, WDR5]	54.3908	[ACTB, HDAC2, PELP1]	20.3965
melanosome	17	7.90041e-10	[ANXA2, HSP90B1, P4HB, PDIA3, PPIB, SND1]	33.9609	[NAP1L1, PDIA6, PSMD2, RAB7A, SLC1A5, TFRC, YWHAB]	39.621	[ANXA2, ANXA2P2, CLTC, HSPA8, RPN1, TFRC]	33.9609
chromatin	35	1.20061e-11	[CREBBP, EP300, H3F3A, HIST1H2BC, HIST1H4A, HIST2H2AC, HNRNPK, MED1, NCOA1, RBBP4, SMC3]	30.2909	[ACTL6A, CBX5, CCAR2, CREBBP, GATA3, H2AFX, HDAC2, HIST1H3A, HMGN2, KDM1A, KLF4, MCM7, NCOR1, NCOR2, RUVBL1, RXRA, SMC3, STAT1, TMPO, TNKS1BP1, TRIM24]	57.8281	[EXOSC10, H2AFX, HDAC1, HDAC2, HNRNPK, RBMX, RRP1B, TOP2B]	22.0298
hemidesmosome	3	0.00123304	[ACTR3]	26.416	[]	0	[ACTR3, JUP, PLEC]	79.2481
nuclear part	265	1.17027e-81	[ACTB, ALYREF, ASH2L, CCNC, CDK8, CIRBP, CREBBP, CTBP1, CTBP2, DDX17, DDX3X, DHX9, E2F1, EIF4A3, EP300, EZR, FOXO1, FUBP1, FUS, GRWD1, H3F3A, HIST1H2BC, HIST1H4A, HNRNPA1, HNRNPA3, HNRNPD, HNRNPK, HSP90B2P, ILF3, KRT18, KRT8, LMNA, MED1, MED12, MED13, MED26, MED27, MYBBP1A, NCL, NCOA1, NCOA2, NCOA3, NCOA6, NONO, NPM1, NRIP1, NUDT16, NUDT21, PA2G4, PHB2, PPP1CB, PQBP1, PRKDC, PRPF4B, PSMD1, PSPC1,…	25.9951	[ABCF1, ACTL6A, ADAR, ALYREF, CACYBP, CARM1, CBX5, CCAR2, CDK1, CHD4, CHTOP, CIRBP, CLIC1, CPSF7, CREBBP, CSE1L, CTBP1, CTBP2, DAZAP1, DDB1, DDX46, DHRS4, DPF2, EID1, EIF5A, ESD, ESRRA, EZR, FKBP5, GATA3, GTF2I, H2AFX, HAT1, HDAC2, HDGF, HINT1, HIST1H3A, HNRNPH2, HNRNPUL1, HRNR, IKBKAP, INTS3, IPO4, IQGAP1, IRF2BP1, KDM1A, KLF4, LGALS3, LUC7L2, LUC7L3, MAD1L1, MCM3, MCM4, MCM5, MCM6, MCM7, MED15,…	51.2475	[ACTB, AKAP8, BCLAF1, DDX17, DDX18, DDX21, DDX3X, DDX5, DDX54, DHX15, DHX9, DKC1, ELMSAN1, EMD, EXOSC10, FTSJ3, FUS, GNL3, GTPBP4, H2AFX, HDAC1, HDAC2, HNRNPA1, HNRNPA3, HNRNPF, HNRNPK, HNRNPM, HNRNPR, HSPA1L, HSPA8, ILF2, JUP, KHDRBS1, MAPKAPK2, MKI67, MYBBP1A, MYH9, MYO1C, NAT10, NCL, NOP56, NPM1, NUMA1, PABPC1, PELP1, RBM14, RBM39, RBMX, RPL13, RPL17, RPL18, RPL19, RPL21, RPL3, RPL4, RPS14, RP…	30.4514
actin filament	7	0.00200783	[EZR, NCOA3]	25.3035	[DNAJA3, EZR, IQGAP1, NCOA3]	50.607	[ACTC1, FLNA, MYO1C]	37.9552
ribonucleoprotein complex	119	1.25144e-67	[ACTB, ALYREF, CAPRIN1, CIRBP, DDX3X, DHX9, EEF2, EIF4A3, EPRS, GNB2L1, HNRNPA1, HNRNPA3, HNRNPD, HNRNPK, ILF3, NCL, NPM1, PA2G4, PQBP1, PRPF4B, RPL9, SND1, SYNCRIP]	18.8881	[ABCF1, ADAR, ALYREF, CCAR2, CIRBP, EIF4E, HBA1, HNRNPH2, HNRNPUL1, IQGAP1, LGALS3, LUC7L2, LUC7L3, MRPL15, MSI2, NCBP1, PRPF19, PRPF4, PRPF6, PSMC3, RALY, RBM25, RBM4, RBM8A, RPL10, RPL5, RPLP1, RPS11, RPS17, RPS27, SF1, SF3B1, SF3B2, SF3B3, SF3B4, SF3B6, SNRPA, SNRPC, SNRPD3, SNRPE, SRP14, UBA52, XPO1]	35.3126	[ACTB, CAPRIN1, DDX3X, DDX5, DHX15, DHX9, DKC1, GAPDH, HNRNPA1, HNRNPA3, HNRNPF, HNRNPK, HNRNPM, HNRNPR, HSPA8, ILF2, NCL, NOP56, NPM1, PABPC1, RBM14, RBMX, RPL10, RPL12, RPL13, RPL13A, RPL14, RPL15, RPL17, RPL18, RPL18A, RPL19, RPL21, RPL22, RPL24, RPL27A, RPL28, RPL29, RPL3, RPL36A, RPL36AL, RPL37A, RPL4, RPL6, RPL7, RPL7A, RPL8, RPLP0, RPS14, RPS16, RPS18, RPS2, RPS23, RPS26, RPS27A, RPS3A, RP…	55.022
spliceosomal complex	37	9.44176e-26	[ALYREF, EIF4A3, HNRNPA1, HNRNPA3, HNRNPK, PRPF4B, SYNCRIP]	18.163	[ADAR, ALYREF, CCAR2, LGALS3, PRPF19, PRPF4, PRPF6, RALY, RBM25, RBM8A, SF1, SF3B1, SF3B2, SF3B3, SF3B4, SF3B6, SNRPA, SNRPC, SNRPD3, SNRPE]	51.8943	[DDX5, DHX15, HNRNPA1, HNRNPA3, HNRNPF, HNRNPK, HNRNPM, HNRNPR, HSPA8, PABPC1, RBMX, SF3B1, SRRM1, SRSF1, SYNCRIP, U2AF2]	41.5154
transcriptional repressor complex	16	4.24323e-11	[CTBP1, CTBP2, RBBP4]	17.6557	[CBX5, CHD4, CTBP1, CTBP2, HDAC2, HDGF, MTA2, NCOR1, NCOR2, RBBP7, RCOR1, SMARCE1, TBL1XR1, YWHAB]	82.3931	[HDAC1, HDAC2]	11.7704
PML body	6	0.0301812	[TOPBP1]	16.6667	[CBX5, SUMO1, USP7, ZMYM2]	66.6667	[SRSF2]	16.6667
proteasome accessory complex	7	1.15039e-06	[PSMD1]	14.2857	[PSMC3, PSMC5, PSMD2, PSMD3, PSMD5, PSMD9]	85.7143	[]	0
blood microparticle	12	0.00180907	[ACTB]	7.84657	[CLIC1, HBA1, HBB, HRG, PSMC5, TFRC]	47.0794	[ACTB, ACTC1, GSN, HSPA1L, HSPA8, TF, TFRC]	54.926
unconventional myosin complex	3	0.00123304	[]	0	[]	0	[MYL6, MYL6B, MYO1C]	100
rough endoplasmic reticulum	4	0.0542402	[]	0	[PSMD2]	25	[RPN1, RPN2, SEC61B]	75
coated pit	3	0.223395	[]	0	[TFRC]	26.416	[CLTC, TF, TFRC]	79.2481
heterochromatin	5	0.0295868	[]	0	[CBX5, HDAC2, TNKS1BP1]	53.8947	[HDAC2, RRP1B, TOP2B]	53.8947
replication fork	4	0.0602666	[]	0	[H2AFX, HDAC2, MCM3]	58.0279	[H2AFX, HDAC2, TOP1]	58.0279
mitochondrial nucleoid	5	0.00332293	[]	0	[DHX30, DNAJA3, POLDIP2]	60	[ATAD3A, SLC25A5]	40
spindle microtubule	4	0.0314067	[]	0	[CDK1, NCOR1, TBL1XR1]	75	[NUMA1]	25
Cajal body	5	0.00732573	[]	0	[DDX46, PRPF4, SNRPC, XPO1]	80	[DKC1]	20
U12-type spliceosomal complex	8	8.6221e-08	[]	0	[SF3B1, SF3B2, SF3B3, SF3B4, SF3B6, SNRPD3, SNRPE]	82.8095	[DHX15, SF3B1]	23.6599
nuclear pore	7	0.00184673	[]	0	[EIF5A, IPO4, MAD1L1, NXF1, SUMO1, XPOT]	85.7143	[MYO1C]	14.2857
mitochondrial respiratory chain	3	0.285188	[]	0	[NNT, SDHA, UQCRFS1]	100	[]	0
inclusion body	5	0.00669975	[]	0	[EID1, NXF1, PSMC5, STUB1, XRN2]	100	[]	0
COPI vesicle coat	3	0.00485934	[]	0	[COPB2, COPG1, COPG2]	100	[]	0
small nuclear ribonucleoprotein complex	9	7.13422e-07	[]	0	[LUC7L2, LUC7L3, PRPF4, PRPF6, SF3B3, SNRPA, SNRPC, SNRPD3, SNRPE]	100	[]	0
MCM complex	5	4.28768e-06	[]	0	[MCM3, MCM4, MCM5, MCM6, MCM7]	100	[]	0
intercellular bridge	3	0.0720551	[]	0	[ESRRA, SRP14, THAP11]	100	[]	0
GOTerm (Reactome Pathways)
Cytosolic tRNA aminoacylation	7	1.96619e-05	[DARS, EPRS, FARSA, KARS, LARS, MARS, YARS]	100	[]	0	[]	0
Transcriptional Regulation of White Adipocyte Differentiation	21	2.52509e-13	[CCNC, CDK8, CREBBP, EP300, MED1, MED12, MED13, MED26, MED27, NCOA1, NCOA2, NCOA3, NCOA6]	60.1087	[CARM1, CREBBP, KLF4, MED15, NCOA3, NCOR1, NCOR2, NR2F2, RXRA, TBL1XR1]	46.2375	[]	0
Circadian Clock	12	5.24684e-07	[CREBBP, EP300, MED1, NCOA1, NCOA2, NCOA6]	48.4397	[CARM1, CREBBP, NCOR1, RXRA, TBL1XR1, UBA52]	48.4397	[RPS27A]	8.07328
Cell Cycle, Mitotic	38	1.63294e-05	[E2F1, EP300, H3F3A, HIST1H2BC, HIST1H4A, HIST2H2AC, LMNA, PPP1CB, PSMD1, RBBP4, SET, SMC1A, SMC3, TUBB]	36.3298	[CDK1, H2AFX, HIST1H3A, MAD1L1, MCM3, MCM4, MCM5, MCM6, MCM7, PSMA7, PSMC3, PSMC5, PSMD2, PSMD3, PSMD5, PSMD9, RPS27, SMC3, TMPO, UBA52, XPO1]	54.4947	[EMD, H2AFX, HDAC1, NUMA1, RPS27A]	12.9749
Regulation of actin dynamics for phagocytic cup formation	6	0.0282895	[ACTB, ACTR3]	28.7218	[ARPC2]	14.3609	[ACTB, ACTR2, ACTR3, MYH9, MYO1C]	71.8045
Gene Expression	152	6.23287e-51	[ALYREF, CCNC, CDK8, CREBBP, DARS, DHX9, EEF1G, EEF2, EIF2B5, EIF2S2, EIF4A3, EPRS, FARSA, FUS, H3F3A, HIST1H2BC, HIST1H4A, HIST2H2AC, HNRNPA1, HNRNPA3, HNRNPD, HNRNPK, HSPB1, KARS, LARS, MARS, MED1, MED12, MED13, MED26, MED27, NCOA1, NCOA2, NCOA6, NUDT21, PSMD1, RBBP4, RPL9, SARS2, SET, SMC1A, YARS]	27.2526	[ADAR, ALYREF, CARM1, CHD4, CPSF7, CREBBP, EIF4E, ESRRA, H2AFX, HDAC2, HIST1H3A, HNRNPH2, HNRNPUL1, MED15, MTA2, NCBP1, NCOR1, NCOR2, NXF1, PARN, PRPF4, PRPF6, PSMA7, PSMC3, PSMC5, PSMD2, PSMD3, PSMD5, PSMD9, RARG, RBBP7, RBM8A, RPL10, RPL5, RPLP1, RPS11, RPS17, RPS27, RXRA, SF3B1, SF3B2, SF3B3, SF3B4, SF3B6, SNRPA, SNRPD3, SNRPE, SRP14, SRSF6, SRSF9, TBL1XR1, TNKS1BP1, UBA52, USP9X, XPO1, XPO5, …	36.9856	[DHX9, FUS, H2AFX, HDAC1, HDAC2, HNRNPA1, HNRNPA3, HNRNPF, HNRNPK, HNRNPM, HNRNPR, HSPA8, MAPKAPK2, PABPC1, RBMX, RPL10, RPL12, RPL13, RPL13A, RPL14, RPL15, RPL17, RPL18, RPL18A, RPL19, RPL21, RPL22, RPL24, RPL27A, RPL28, RPL29, RPL3, RPL36A, RPL37A, RPL4, RPL6, RPL7, RPL7A, RPL8, RPLP0, RPN1, RPN2, RPS14, RPS16, RPS18, RPS2, RPS23, RPS26, RPS27A, RPS3A, RPS4X, RPS6, RPS8, RPS9, SEC61B, SF3B1, SR…	41.5277
Factors involved in megakaryocyte development and platelet production	11	0.0186183	[CREBBP, EP300, H3F3A]	25.4965	[CBX5, CREBBP, GATA3, HBB, HDAC2, HIST1H3A, KDM1A, RCOR1]	67.9906	[HDAC1, HDAC2]	16.9976
Nuclear Receptor transcription pathway	4	0.137468	[MED1]	25	[ESRRA, RARG, RXRA]	75	[]	0
Activation of Chaperone Genes by XBP1(S)	4	0.0991743	[LMNA]	25	[DNAJB11, HDGF, PDIA6]	75	[]	0
Detoxification of Reactive Oxygen Species	4	0.0196714	[P4HB]	25	[PRDX2, PRDX6, TXN]	75	[]	0
mRNA Splicing	37	2.37492e-25	[ALYREF, DHX9, FUS, HNRNPA1, HNRNPA3, HNRNPD, HNRNPK, NUDT21, SMC1A]	23.2106	[ALYREF, CPSF7, HNRNPH2, HNRNPUL1, NCBP1, PRPF4, PRPF6, RBM8A, SF3B1, SF3B2, SF3B3, SF3B4, SF3B6, SNRPA, SNRPD3, SNRPE, SRSF6, SRSF9]	46.4211	[DHX9, FUS, HNRNPA1, HNRNPA3, HNRNPF, HNRNPK, HNRNPM, HNRNPR, RBMX, SF3B1, SRRM1, SRSF1, SRSF2, SRSF3, SRSF5, SRSF7, U2AF2]	43.8422
Regulation of mRNA Stability by Proteins that Bind AU-rich Elements	19	3.91458e-10	[HNRNPD, HSPB1, PSMD1, SET]	21.0526	[PARN, PSMA7, PSMC3, PSMC5, PSMD2, PSMD3, PSMD5, PSMD9, UBA52, XPO1, YWHAB]	57.8947	[HSPA8, MAPKAPK2, PABPC1, RPS27A]	21.0526
Deadenylation of mRNA	5	0.0017115	[EIF4A3]	20	[EIF4E, PARN, TNKS1BP1]	60	[PABPC1]	20
Antiviral mechanism by IFN-stimulated genes	6	0.0472018	[EIF4A3]	16.6667	[EIF4E, PIN1, STAT1, UBA52]	66.6667	[RPS27A]	16.6667
Cleavage of Growing Transcript in the Termination Region	16	2.50087e-12	[ALYREF, NUDT21]	12.2325	[ALYREF, CPSF7, NCBP1, RBM8A, SNRPD3, SNRPE, SRSF6, SRSF9]	48.9301	[SRRM1, SRSF1, SRSF2, SRSF3, SRSF5, SRSF7, U2AF2]	42.8138
Translation	54	3.24675e-27	[EEF1G, EEF2, EIF2B5, EIF2S2, RPL9]	9.21686	[EIF4E, RPL10, RPL5, RPLP1, RPS11, RPS17, RPS27, SRP14, UBA52]	16.5904	[PABPC1, RPL10, RPL12, RPL13, RPL13A, RPL14, RPL15, RPL17, RPL18, RPL18A, RPL19, RPL21, RPL22, RPL24, RPL27A, RPL28, RPL29, RPL3, RPL36A, RPL37A, RPL4, RPL6, RPL7, RPL7A, RPL8, RPLP0, RPN1, RPN2, RPS14, RPS16, RPS18, RPS2, RPS23, RPS26, RPS27A, RPS3A, RPS4X, RPS6, RPS8, RPS9, SEC61B]	75.5783
trans-Golgi Network Vesicle Budding	3	0.43463	[]	0	[TFRC]	26.416	[CLTC, HSPA8, TFRC]	79.2481
Pyruvate metabolism and Citric Acid (TCA) cycle	3	0.279876	[]	0	[CS, NNT, SDHA]	100	[]	0
Signaling by FGFR1 fusion mutants	4	0.00588752	[]	0	[STAT1, STAT3, TRIM24, ZMYM2]	100	[]	0
Signaling by Leptin	3	0.0534733	[]	0	[CDK1, STAT3, YWHAB]	100	[]	0

## Sheet: Supplementary table S3
Supplementary Table S3: Cellular components, Biological processes and Pathways represented by proteins interacting with endogenous (#1) and overexpressed (#2) ERα in MCF-7 cell line, obtained by cytoscape. p≤0.05
Cellular component	Nr. Proteins	Term PValue	Proteins Cluster #1	%Protein Cluster #1	Proteins Cluster #2	%Proteins Cluster #2
transcription export complex	4	0.000239977	[ALYREF, CHTOP, NXF1, SARNP]	100	[]	0
proteasome accessory complex	7	1.0843e-06	[PSMC3, PSMC5, PSMD1, PSMD2, PSMD3, PSMD5, PSMD9]	100	[]	0
small nuclear ribonucleoprotein complex	9	6.62677e-07	[LUC7L2, LUC7L3, PRPF4, PRPF6, SF3B3, SNRPA, SNRPC, SNRPD3, SNRPE]	100	[]	0
MCM complex	5	4.10598e-06	[MCM3, MCM4, MCM5, MCM6, MCM7]	100	[]	0
transcriptional repressor complex	16	3.72045e-11	[CBX5, CHD4, CTBP1, CTBP2, HDAC2, HDGF, MTA2, NCOR1, NCOR2, RBBP4, RBBP7, RCOR1, SMARCE1, TBL1XR1, YWHAB]	88.2783	[CTBP1, CTBP2, HDAC1, HDAC2]	23.5409
histone deacetylase complex	13	1.61689e-09	[CBX5, CHD4, HDAC2, HINT1, MTA2, NCOR1, NCOR2, NRIP1, RBBP4, RBBP7, TBL1XR1, ZNF217]	87.4299	[HDAC1, HDAC2, NRIP1]	21.8575
U12-type spliceosomal complex	8	8.05451e-08	[SF3B1, SF3B2, SF3B3, SF3B4, SF3B6, SNRPD3, SNRPE]	82.8095	[DHX15, SF3B1]	23.6599
paraspeckles	5	5.92321e-08	[NONO, NUDT21, PSPC1, SFPQ]	80	[HNRNPM]	20
cytoplasmic stress granule	7	9.76288e-06	[CAPRIN1, CIRBP, DDX3X, EIF4E, PQBP1, RBM4]	75.9104	[CAPRIN1, DDX3X, PABPC1]	37.9552
nucleoplasm	174	5.31708e-70	[ABCF1, ACTB, ACTL6A, ADAR, ALYREF, CARM1, CBX5, CDK1, CHD4, CHTOP, CIRBP, CPSF7, CREBBP, CTBP1, CTBP2, DDB1, DDX3X, DDX46, DHX9, E2F1, EIF4A3, ESRRA, FUS, GATA3, H2AFX, H3F3A, HAT1, HDAC2, HDGF, HINT1, HIST1H2BC, HIST1H3A, HIST1H4A, HNRNPA1, HNRNPA3, HNRNPD, HNRNPH2, HNRNPK, HNRNPUL1, IKBKAP, INTS3, KDM1A, KRT8, LMNA, LUC7L2, LUC7L3, MCM3, MCM4, MCM5, MCM6, MCM7, MED15, MED27, MTA2, NACC1, NCBP1…	75.0056	[ACTB, ASH2L, CCNC, CDK8, CREBBP, CTBP1, CTBP2, DDX3X, DHX9, DKC1, EP300, FOXO1, FUS, GNL3, H2AFX, HDAC1, HDAC2, HNRNPA1, HNRNPA3, HNRNPF, HNRNPK, HNRNPM, HNRNPR, MAPKAPK2, MED1, MED12, MED13, MED26, MYO1C, NCL, NCOA1, NCOA2, NCOA6, NPM1, NRIP1, NUMA1, PELP1, RBM14, RBM39, RBMX, RPS2, RPS27A, SF3B1, SRRM1, SRSF1, SRSF2, SRSF3, SRSF5, SRSF7, SYNCRIP, TADA3, THRAP3, TOP1, TOP2A, TOP2B, TRIP12, U2AF…	33.2732
chromatin	35	9.3585e-12	[ACTL6A, CBX5, CCAR2, CREBBP, GATA3, H2AFX, H3F3A, HDAC2, HIST1H2BC, HIST1H3A, HIST1H4A, HIST2H2AC, HMGN2, HNRNPK, KDM1A, KLF4, MCM7, NCOR1, NCOR2, RBBP4, RUVBL1, RXRA, SMC3, STAT1, TMPO, TNKS1BP1, TRIM24]	74.8642	[CREBBP, EP300, EXOSC10, H2AFX, HDAC1, HDAC2, HNRNPK, MED1, NCOA1, RBMX, RRP1B, TOP2B]	33.273
melanosome	17	6.90421e-10	[ANXA2, HSP90B1, NAP1L1, P4HB, PDIA3, PDIA6, PPIB, PSMD2, RAB7A, SLC1A5, SND1, TFRC, YWHAB]	73.5819	[ANXA2, ANXA2P2, CLTC, HSPA8, RPN1, TFRC]	33.9609
nuclear part	263	3.32353e-81	[ABCF1, ACTB, ACTL6A, ADAR, ALYREF, CACYBP, CARM1, CBX5, CCAR2, CDK1, CHD4, CHTOP, CIRBP, CLIC1, CPSF7, CREBBP, CSE1L, CTBP1, CTBP2, DAZAP1, DDB1, DDX17, DDX3X, DDX46, DHRS4, DHX9, DPF2, E2F1, EID1, EIF4A3, EIF5A, ESD, ESRRA, EZR, FKBP5, FUBP1, FUS, GATA3, GRWD1, GTF2I, H2AFX, H3F3A, HAT1, HDAC2, HDGF, HINT1, HIST1H2BC, HIST1H3A, HIST1H4A, HNRNPA1, HNRNPA3, HNRNPD, HNRNPH2, HNRNPK, HNRNPUL1, HRNR…	69.0106	[ACTB, AKAP8, ASH2L, BCLAF1, CCNC, CDK8, CREBBP, CTBP1, CTBP2, DDX17, DDX18, DDX21, DDX3X, DDX5, DDX54, DHX15, DHX9, DKC1, ELMSAN1, EMD, EP300, EXOSC10, FOXO1, FTSJ3, FUS, GNL3, GTPBP4, H2AFX, HDAC1, HDAC2, HNRNPA1, HNRNPA3, HNRNPF, HNRNPK, HNRNPM, HNRNPR, HSPA1L, HSPA8, ILF2, JUP, KHDRBS1, MAPKAPK2, MED1, MED12, MED13, MED26, MKI67, MYBBP1A, MYH9, MYO1C, NAT10, NCL, NCOA1, NCOA2, NCOA3, NCOA6, N…	37.5057
transcription factor complex	18	0.000767814	[CREBBP, CTBP1, E2F1, FOXA1, HDAC2, KDM1A, KLF4, MED27, MTA2, NCOR1, PRKDC, RARG, TLE1]	68.5655	[CREBBP, CTBP1, EP300, HDAC2, JUP, NCOA6, RBM14, TADA3]	42.1941
spliceosomal complex	37	6.89082e-26	[ADAR, ALYREF, CCAR2, EIF4A3, HNRNPA1, HNRNPA3, HNRNPK, LGALS3, PRPF19, PRPF4, PRPF4B, PRPF6, RALY, RBM25, RBM8A, SF1, SF3B1, SF3B2, SF3B3, SF3B4, SF3B6, SNRPA, SNRPC, SNRPD3, SNRPE, SYNCRIP]	67.8873	[DDX5, DHX15, HNRNPA1, HNRNPA3, HNRNPF, HNRNPK, HNRNPM, HNRNPR, HSPA8, PABPC1, RBMX, SF3B1, SRRM1, SRSF1, SYNCRIP, U2AF2]	41.7768
extracellular organelle	132	3.02142e-33	[ACTB, ACTN1, ACTR3, AHSA1, ALYREF, ANXA2, ARF3, ARPC2, CACYBP, CAPN1, CCT6A, CDC37, CDK1, CLIC1, CLIC3, CRABP1, CS, CSE1L, DARS, DDB1, DDX3X, DNAJA1, DNAJA2, DSTN, EEF2, EIF4E, ESD, EZR, FKBP5, GDI2, GIPC1, GNB2L1, H3F3A, HBA1, HBB, HINT1, HIST1H2BC, HIST1H3A, HIST1H4A, HIST2H2AC, HNRNPA1, HNRNPK, HRG, HRNR, HSP90B1, HSPB1, IQGAP1, KRT10, KRT13, KRT18, KRT19, KRT8, LGALS3, MARS, MIF, MTHFD1, NCL…	66.6214	[ACTB, ACTC1, ACTR2, ACTR3, ANXA1, ANXA2, CLTC, DDX3X, DDX5, FLNA, GAPDH, GSN, HNRNPA1, HNRNPK, HSPA8, JUP, LGALS7, MYH9, MYL6, MYO1B, MYO1C, NCCRP1, NCL, PLEC, RBMX, RDX, RPL12, RPL14, RPL17, RPL22, RPL24, RPL28, RPL3, RPL37A, RPL4, RPLP0, RPS14, RPS16, RPS18, RPS2, RPS26, RPS27A, RPS3A, RPS4X, RPS8, RPS9, S100A8, SFN, TF, TFRC, VPS13D]	38.1763
cytosol	176	1.99783e-34	[ACACA, ACTB, ACTN1, ACTR3, AHSA1, ALYREF, ARPC2, ASNS, BAG3, CAPN1, CAPRIN1, CARM1, CCT6A, CDC37, CDK1, COPB2, COPG1, COPG2, CRABP1, CTBP1, DARS, DDX3X, DHX9, DNAJA3, EEF1G, EEF2, EIF2B5, EIF2S2, EIF4A3, EIF4E, EIF5A, EPRS, EZR, FARSA, GDI2, GIPC1, GNB2L1, HBA1, HBB, HNRNPD, HRNR, HSP90B1, HSPB1, KARS, LARS, LMNA, MAD1L1, MARS, MCM7, MOCS3, MTHFD1, NANS, NCBP1, NCOA2, NCOA3, NFS1, NOSIP, NPM1, N…	64.6499	[ACTB, ACTC1, ACTR2, ACTR3, CAPRIN1, CLTC, CTBP1, DDX3X, DHX9, FLNA, FOXO1, GAPDH, GSN, HDAC1, HSPA8, JUP, MAPKAPK2, MYH9, MYL6, MYL6B, MYO1C, NCOA2, NCOA3, NPM1, NUMA1, PABPC1, PLEC, RPL10, RPL12, RPL13, RPL13A, RPL14, RPL15, RPL17, RPL18, RPL18A, RPL19, RPL21, RPL22, RPL24, RPL27A, RPL28, RPL29, RPL3, RPL36A, RPL36AL, RPL37A, RPL4, RPL6, RPL7, RPL7A, RPL8, RPLP0, RPS14, RPS16, RPS18, RPS2, RPS2…	39.9143
viral nucleocapsid	5	3.4959e-05	[HNRNPD, HNRNPUL1, SNRPD3]	60	[HNRNPR, RBMX]	40
exon-exon junction complex	5	0.000114135	[ALYREF, EIF4A3, RBM8A]	60	[SRSF1, THRAP3]	40
ribonucleoprotein complex	119	4.19392e-68	[ABCF1, ACTB, ADAR, ALYREF, CAPRIN1, CCAR2, CIRBP, DDX3X, DHX9, EEF2, EIF4A3, EIF4E, EPRS, GNB2L1, HBA1, HNRNPA1, HNRNPA3, HNRNPD, HNRNPH2, HNRNPK, HNRNPUL1, ILF3, IQGAP1, LGALS3, LUC7L2, LUC7L3, MRPL15, MSI2, NCBP1, NCL, NPM1, PA2G4, PQBP1, PRPF19, PRPF4, PRPF4B, PRPF6, PSMC3, RALY, RBM25, RBM4, RBM8A, RPL10, RPL5, RPL9, RPLP1, RPS11, RPS17, RPS27, SF1, SF3B1, SF3B2, SF3B3, SF3B4, SF3B6, SND1, S…	52.7217	[ACTB, CAPRIN1, DDX3X, DDX5, DHX15, DHX9, DKC1, GAPDH, HNRNPA1, HNRNPA3, HNRNPF, HNRNPK, HNRNPM, HNRNPR, HSPA8, ILF2, NCL, NOP56, NPM1, PABPC1, RBM14, RBMX, RPL10, RPL12, RPL13, RPL13A, RPL14, RPL15, RPL17, RPL18, RPL18A, RPL19, RPL21, RPL22, RPL24, RPL27A, RPL28, RPL29, RPL3, RPL36A, RPL36AL, RPL37A, RPL4, RPL6, RPL7, RPL7A, RPL8, RPLP0, RPS14, RPS16, RPS18, RPS2, RPS23, RPS26, RPS27A, RPS3A, RP…	55.193
GAIT complex	4	4.02467e-07	[EPRS, SYNCRIP]	43.0677	[GAPDH, RPL13A, SYNCRIP]	64.6015
mediator complex	10	1.35609e-08	[MED15, MED27]	20	[CCNC, CDK8, MED1, MED12, MED13, MED26, RBM14, THRAP3]	80
Biological Process
tRNA aminoacylation for protein translation	8	9.35746e-05	[DARS, EPRS, FARSA, KARS, LARS, MARS, SARS2, YARS]	100	[]	0
protein folding	20	6.76003e-06	[ACTB, AIPL1, BAG3, CCT6A, DNAJA1, DNAJA2, DNAJA3, DNAJB11, FKBP5, GRPEL1, HSP90B1, HSP90B2P, P4HB, PDIA3, PDIA6, PIN1, PPIB, PPP2R4, TUBB]	93.4776	[ACTB, HSPA8]	9.83974
negative regulation of cellular protein metabolic process	40	2.87637e-09	[ADAR, CAPRIN1, CTBP1, DDX3X, DNAJA3, EIF2B5, EIF4A3, EPRS, GIPC1, GNB2L1, HSPB1, ILF3, KDM1A, MIF, NPM1, NR2F2, OTUB1, PPP2R4, PSMA7, PSMC3, PSMC5, PSMD1, PSMD2, PSMD3, PSMD5, PSMD9, RBM4, SET, SNX6, STRAP, SYNCRIP, UBA52, YWHAB]	79.9473	[CAPRIN1, CTBP1, DDX3X, GAPDH, GTPBP4, NPM1, RPL13A, RPS27A, S100A8, SFN, SYNCRIP, TRIP12]	29.0718
DNA metabolic process	60	5.06326e-08	[ACTL6A, ALYREF, CACYBP, CDK1, CHD4, DDB1, DDX3X, DHX9, DNAJA3, H2AFX, H3F3A, HAT1, HIST1H2BC, HIST1H3A, HIST1H4A, HIST2H2AC, INTS3, MCM3, MCM4, MCM5, MCM6, MCM7, MTA2, NAP1L1, NAP1L4, NONO, NPM1, NUDT16, OTUB1, POLDIP2, PRKDC, PRMT6, PRPF19, RBBP4, RBBP7, RUVBL1, SET, SFPQ, SMC1A, SMC3, STUB1, SUMO1, TNKS1BP1, TOPBP1, UBA52, USP7, VCP, XRN2]	78.7585	[AKAP8, DDX3X, DHX9, DKC1, GTPBP4, H2AFX, MED1, MKI67, NCOA6, NPM1, RBM14, RPS27A, TOP1, TOP2A, TOP2B, TRIP12]	26.2528
chromosome organization	59	6.72397e-11	[ACTB, ACTL6A, CARM1, CDK1, CHD4, CREBBP, CTBP1, EID1, FOXA1, GATA3, H2AFX, H3F3A, HAT1, HDAC2, HIST1H2BC, HIST1H3A, HIST1H4A, HIST2H2AC, IKBKAP, KDM1A, MCM7, MTA2, NAP1L1, NAP1L4, NCOA3, NCOR1, NPM1, OTUB1, POLDIP2, PRKDC, PRMT1, PRMT6, RBBP4, RBBP7, RCOR1, RUVBL1, SET, SF3B3, SMARCC1, SMARCE1, SMC1A, SMC3, TBL1XR1, TNKS1BP1, TRPS1, WDHD1, WDR5]	77.5292	[ACTB, AKAP8, ASH2L, CREBBP, CTBP1, DKC1, EP300, H2AFX, HDAC1, HDAC2, NCOA1, NCOA3, NPM1, RBM14, TADA3, TOP1, TOP2A, TOP2B, TRIP12]	31.3416
negative regulation of metabolic process	116	2.22589e-19	[ADAR, AES, CAPRIN1, CBX5, CREBBP, CTBP1, CTBP2, DDX3X, DNAJA3, E2F1, EID1, EIF2B5, EIF4A3, EPRS, FOXA1, GATA3, GIPC1, GNB2L1, HAT1, HDAC2, HDGF, HIST1H3A, HSP90B2P, HSPB1, ILF3, IQGAP1, KDM1A, KLF4, MIF, MTA2, MYBBP1A, NACC1, NCBP1, NCOA2, NCOR1, NCOR2, NPM1, NR2F2, NRIP1, NUDT16, OTUB1, PA2G4, PHB2, PIN1, PPP2R4, PRMT6, PSMA7, PSMC3, PSMC5, PSMD1, PSMD2, PSMD3, PSMD5, PSMD9, PTBP3, RARG, RBBP7,…	76.9811	[BCLAF1, CAPRIN1, CLTC, CREBBP, CTBP1, CTBP2, DDX3X, DDX5, EP300, FLNA, FOXO1, GAPDH, GTPBP4, HDAC1, HDAC2, HSPA8, JUP, KHDRBS1, MED1, MYBBP1A, NCOA2, NPM1, NRIP1, PABPC1, RBMX, RPL13A, RPS14, RPS26, RPS27A, S100A8, SFN, SRSF7, SYNCRIP, TRIP12, U2AF2, UBTF]	30.4541
negative regulation of macromolecule metabolic process	113	5.02525e-21	[ADAR, AES, CAPRIN1, CBX5, CREBBP, CTBP1, CTBP2, DDX3X, DNAJA3, E2F1, EID1, EIF2B5, EIF4A3, EPRS, FOXA1, GATA3, GIPC1, GNB2L1, HAT1, HDAC2, HDGF, HIST1H3A, HSPB1, ILF3, KDM1A, KLF4, MIF, MTA2, MYBBP1A, NACC1, NCBP1, NCOA2, NCOR1, NCOR2, NPM1, NR2F2, NRIP1, NUDT16, OTUB1, PA2G4, PHB2, PPP2R4, PRMT6, PSMA7, PSMC3, PSMC5, PSMD1, PSMD2, PSMD3, PSMD5, PSMD9, PTBP3, RARG, RBBP7, RBM4, RCOR1, RXRA, SET,…	76.3753	[BCLAF1, CAPRIN1, CLTC, CREBBP, CTBP1, CTBP2, DDX3X, DDX5, EP300, FLNA, FOXO1, GAPDH, GTPBP4, HDAC1, HDAC2, HSPA8, JUP, KHDRBS1, MED1, MYBBP1A, NCOA2, NPM1, NRIP1, PABPC1, RBMX, RPL13A, RPS14, RPS26, RPS27A, S100A8, SFN, SRSF7, SYNCRIP, TRIP12, U2AF2, UBTF]	31.2444
regulation of cell death	73	1.21856e-07	[ACTN1, ADAR, ADNP, AES, AIPL1, ASNS, BAG3, CACYBP, CCAR2, CDK1, DDX3X, DNAJA3, E2F1, GATA3, GNB2L1, HBA1, HBB, HDAC2, HRG, HSP90B1, HSPB1, KDM1A, KLF4, KRT18, LGALS3, LMNA, MIF, NPM1, P4HB, PDIA3, PPP1CA, PPP2R4, PRDX2, PRKDC, PSMA7, PSMC3, PSMC5, PSMD1, PSMD2, PSMD3, PSMD5, PSMD9, RARG, RBM25, SERBP1, SET, SIAH1, SRSF6, STAT1, STAT3, TLE1, TRIM24, TRPS1, UBA52, VCP, YWHAB]	75.9989	[ACTC1, ANXA1, ATAD3A, BCLAF1, DDX3X, EP300, FOXO1, HDAC1, HDAC2, MED1, MED12, NCOA1, NPM1, RPS27A, RPS3A, RPS6, S100A8, SFN, SLC25A5, TOP2A]	27.1425
cellular response to DNA damage stimulus	51	3.62596e-09	[ACTL6A, ALYREF, CCAR2, CDK1, DDB1, E2F1, H2AFX, INTS3, KDM1A, MCM7, MCTS1, MIF, NONO, NPM1, NUDT16, OTUB1, POLDIP2, PRKDC, PRMT6, PRPF19, PSMA7, PSMC3, PSMC5, PSMD1, PSMD2, PSMD3, PSMD5, PSMD9, RUVBL1, SFPQ, SMC1A, SMC3, STUB1, SUMO1, TOPBP1, UBA52, USP7, VCP]	73.7879	[ASH2L, BCLAF1, DDX5, EP300, FOXO1, H2AFX, MAPKAPK2, NCOA6, NPM1, RBM14, RPS27A, S100A8, SFN, TOP2A, TRIP12]	29.1268
RNA splicing, via transesterification reactions with bulged adenosine as nucleophile	53	8.36315e-34	[ALYREF, CPSF7, DHX9, EIF4A3, FUS, HNRNPA1, HNRNPA3, HNRNPD, HNRNPH2, HNRNPK, HNRNPUL1, LUC7L2, LUC7L3, NCBP1, NUDT21, PRPF19, PRPF4, PRPF4B, PRPF6, RALY, RBM25, RBM4, RBM8A, SF1, SF3B1, SF3B2, SF3B3, SF3B4, SF3B6, SFPQ, SMC1A, SNRPA, SNRPC, SNRPD3, SNRPE, SRSF6, SRSF9, STRAP, SYNCRIP]	71.3554	[DDX5, DHX9, FUS, HNRNPA1, HNRNPA3, HNRNPF, HNRNPK, HNRNPM, HNRNPR, PABPC1, RBMX, SF3B1, SRRM1, SRSF1, SRSF2, SRSF3, SRSF5, SRSF7, SYNCRIP, THRAP3, U2AF2]	38.4221
nucleic acid metabolic process	294	4.41465e-55	[ACTL6A, ADAR, ADNP, AES, ALYREF, CACYBP, CARM1, CBX5, CCAR2, CDK1, CHD4, CHTOP, CPSF7, CREBBP, CTBP1, CTBP2, DARS, DDB1, DDX17, DDX3X, DDX46, DHX9, DNAJA3, DNAJB11, DPF2, E2F1, EID1, EIF4A3, EIF4E, ELAC2, EPRS, ESRP1, ESRRA, FARSA, FOXA1, FUBP1, FUBP3, FUS, GATA3, GRHL2, GTF2I, H2AFX, H3F3A, HAT1, HDAC2, HDGF, HINT1, HIST1H2BC, HIST1H3A, HIST1H4A, HIST2H2AC, HNRNPA1, HNRNPA3, HNRNPD, HNRNPH2, HN…	67.5474	[AKAP8, ASH2L, BCLAF1, CCNC, CDK8, CREBBP, CTBP1, CTBP2, DDX17, DDX3X, DDX5, DDX54, DHX15, DHX9, DKC1, ELMSAN1, EP300, EWSR1, EXOSC10, FLNA, FOXO1, FUS, GTPBP4, H2AFX, HDAC1, HDAC2, HNRNPA1, HNRNPA3, HNRNPF, HNRNPK, HNRNPM, HNRNPR, HSPA8, ILF2, JUP, KHDRBS1, MAPKAPK2, MED1, MED12, MED13, MED26, MKI67, MYBBP1A, MYO1C, NCOA1, NCOA2, NCOA3, NCOA6, NOP56, NPM1, NRIP1, PABPC1, PELP1, RBM14, RBM39, RBM…	38.3105
regulation of mRNA stability	10	1.84365e-07	[CIRBP, DHX9, E2F1, HNRNPD, SERBP1, SYNCRIP, TARDBP]	64.864	[DHX9, MAPKAPK2, PABPC1, SYNCRIP, THRAP3]	46.3314
macromolecular complex subunit organization	126	4.93841e-27	[ACACA, ACTN1, ACTR3, ANXA2, ARPC2, CDK1, CIRBP, CLPP, CPSF7, CREBBP, DARS, DDX3X, DHRS4, DSTN, EIF5A, EPRS, EZR, GNB2L1, H2AFX, H3F3A, HBA1, HBB, HIST1H2BC, HIST1H3A, HIST1H4A, HIST2H2AC, HRG, HSP90B1, IKBKAP, LUC7L2, LUC7L3, MCM7, MIF, NACC1, NAP1L1, NAP1L4, NCBP1, NCOR1, NFS1, NPM1, NUDT21, PPP2R4, PQBP1, PRPF19, PRPF6, PSMD5, PSMD9, RBBP4, RBBP7, RPL10, RPL5, RPL9, RPLP1, RPS11, RPS17, RPS27,…	59.6506	[ACTC1, ACTR3, ANXA2, BCLAF1, CREBBP, DDX3X, EP300, FLNA, GSN, H2AFX, JUP, MYH9, MYO1B, NPM1, RBMX, RDX, RPL10, RPL12, RPL13, RPL13A, RPL14, RPL15, RPL17, RPL18, RPL18A, RPL19, RPL21, RPL22, RPL24, RPL27A, RPL28, RPL29, RPL3, RPL36A, RPL36AL, RPL37A, RPL4, RPL6, RPL7, RPL7A, RPL8, RPLP0, RPS14, RPS16, RPS18, RPS2, RPS23, RPS26, RPS27A, RPS3A, RPS4X, RPS6, RPS8, RPS9, S100A8, SRSF1, SRSF5]	44.7379
regulation of RNA splicing	16	2.19251e-10	[ESRP1, PQBP1, PRPF19, PTBP3, RBM25, RBM4, RBM8A, SRSF6, SRSF9]	56.25	[DDX5, HNRNPF, RBMX, RPS26, SRSF7, THRAP3, U2AF2]	43.75
mRNA metabolic process	132	7.06605e-77	[ADAR, ALYREF, CCAR2, CPSF7, DDX46, DHX9, DNAJB11, EIF4A3, EIF4E, ESRP1, FUS, HNRNPA1, HNRNPA3, HNRNPD, HNRNPH2, HNRNPK, HNRNPUL1, HSPB1, LGALS3, LUC7L2, LUC7L3, NCBP1, NONO, NUDT16, NUDT21, PARN, PRPF19, PRPF4, PRPF40A, PRPF4B, PRPF6, PSMA7, PSMC3, PSMC5, PSMD1, PSMD2, PSMD3, PSMD5, PSMD9, PTBP3, RALY, RBM25, RBM4, RBM8A, RNH1, RPL10, RPL5, RPL9, RPLP1, RPS11, RPS17, RPS27, SET, SF1, SF3B1, SF3B…	56.1416	[DDX5, DHX15, DHX9, EXOSC10, FUS, HNRNPA1, HNRNPA3, HNRNPF, HNRNPK, HNRNPM, HNRNPR, HSPA8, KHDRBS1, MAPKAPK2, PABPC1, RBM39, RBMX, RPL10, RPL12, RPL13, RPL13A, RPL14, RPL15, RPL17, RPL18, RPL18A, RPL19, RPL21, RPL22, RPL24, RPL27A, RPL28, RPL29, RPL3, RPL36A, RPL36AL, RPL37A, RPL4, RPL6, RPL7, RPL7A, RPL8, RPLP0, RPS14, RPS16, RPS18, RPS2, RPS23, RPS26, RPS27A, RPS3A, RPS4X, RPS6, RPS8, RPS9, SF3…	48.6561
protein complex subunit organization	109	3.65838e-22	[ACACA, ACTN1, ACTR3, ANXA2, ARPC2, CDK1, CLPP, CPSF7, CREBBP, DARS, DDX3X, DHRS4, DSTN, EIF5A, EPRS, EZR, GNB2L1, H2AFX, H3F3A, HBA1, HBB, HIST1H2BC, HIST1H3A, HIST1H4A, HIST2H2AC, HRG, HSP90B1, IKBKAP, MCM7, MIF, NACC1, NAP1L1, NAP1L4, NCOR1, NFS1, NPM1, NUDT21, PPP2R4, PSMD5, PSMD9, RBBP4, RBBP7, RPL10, RPL5, RPL9, RPLP1, RPS11, RPS17, RPS27, RUVBL1, SET, SF3B3, SMARCC1, SMARCE1, SMC1A, SMC3, …	56.136	[ACTC1, ACTR3, ANXA2, BCLAF1, CREBBP, DDX3X, FLNA, GSN, H2AFX, JUP, MYH9, MYO1B, NPM1, RBMX, RDX, RPL10, RPL12, RPL13, RPL13A, RPL14, RPL15, RPL17, RPL18, RPL18A, RPL19, RPL21, RPL22, RPL24, RPL27A, RPL28, RPL29, RPL3, RPL36A, RPL36AL, RPL37A, RPL4, RPL6, RPL7, RPL7A, RPL8, RPLP0, RPS14, RPS16, RPS18, RPS2, RPS23, RPS26, RPS27A, RPS3A, RPS4X, RPS6, RPS8, RPS9, S100A8]	48.8926
intracellular receptor signaling pathway	29	9.06448e-10	[CARM1, DDX17, DNAJA1, ESRRA, FOXA1, NCOA2, NCOA3, NR2F2, NRIP1, PHB2, RARG, RXRA, STAT3, TRIM24, TXN, UBA52]	53.1335	[DDX17, DDX5, DDX54, EP300, HDAC1, MED1, MED12, MED13, NCOA1, NCOA2, NCOA3, NCOA6, NRIP1, RBM14, RPS27A, TADA3, THRAP3]	56.4544
translation	84	4.13615e-40	[ABCF1, CAPRIN1, CIRBP, DARS, DDX3X, EEF1G, EEF2, EIF2B5, EIF2S2, EIF4A3, EIF4E, EIF5A, EPRS, FARSA, GNB2L1, HSPB1, ILF3, KARS, LARS, MARS, MRPL15, NCBP1, NPM1, PA2G4, PSMD2, RBM4, RBM8A, RPL10, RPL5, RPL9, RPLP1, RPS11, RPS17, RPS27, SARNP, SARS2, SRP14, SYNCRIP, UBA52, YARS]	47.0057	[CAPRIN1, DDX3X, EP300, GAPDH, KHDRBS1, NPM1, PABPC1, RPL10, RPL12, RPL13, RPL13A, RPL14, RPL15, RPL17, RPL18, RPL18A, RPL19, RPL21, RPL22, RPL24, RPL27A, RPL28, RPL29, RPL3, RPL36A, RPL36AL, RPL37A, RPL4, RPL6, RPL7, RPL7A, RPL8, RPLP0, RPN1, RPN2, RPS14, RPS16, RPS18, RPS2, RPS23, RPS26, RPS27A, RPS3A, RPS4X, RPS6, RPS8, RPS9, SEC61B, SYNCRIP]	57.5819
ATP catabolic process	16	8.44736e-06	[DDX17, DDX3X, DHX9, EIF4A3, PPP2R4, PSMC3, RBBP4]	41.1966	[ACTC1, DDX17, DDX18, DDX21, DDX3X, DDX54, DHX9, HSPA8, MYH9, MYL6, TOP2A, TOP2B]	70.6227
intracellular steroid hormone receptor signaling pathway	20	1.1867e-10	[CARM1, DDX17, DNAJA1, FOXA1, NCOA2, NCOA3, NRIP1, PHB2]	37.7052	[DDX17, DDX5, DDX54, EP300, HDAC1, MED1, MED12, MED13, NCOA1, NCOA2, NCOA3, NCOA6, NRIP1, RBM14, TADA3, THRAP3]	75.4105
nuclear-transcribed mRNA catabolic process, nonsense-mediated decay	51	1.12497e-44	[EIF4A3, NCBP1, PARN, RBM8A, RPL10, RPL5, RPL9, RPLP1, RPS11, RPS17, RPS27, UBA52]	23.4138	[EXOSC10, PABPC1, RPL10, RPL12, RPL13, RPL13A, RPL14, RPL15, RPL17, RPL18, RPL18A, RPL19, RPL21, RPL22, RPL24, RPL27A, RPL28, RPL29, RPL3, RPL36A, RPL36AL, RPL37A, RPL4, RPL6, RPL7, RPL7A, RPL8, RPLP0, RPS14, RPS16, RPS18, RPS2, RPS23, RPS26, RPS27A, RPS3A, RPS4X, RPS6, RPS8, RPS9]	78.0459
SRP-dependent cotranslational protein targeting to membrane	50	1.95534e-46	[PSMD2, RPL10, RPL5, RPL9, RPLP1, RPS11, RPS17, RPS27, SRP14, UBA52]	19.8993	[RPL10, RPL12, RPL13, RPL13A, RPL14, RPL15, RPL17, RPL18, RPL18A, RPL19, RPL21, RPL22, RPL24, RPL27A, RPL28, RPL29, RPL3, RPL36A, RPL36AL, RPL37A, RPL4, RPL6, RPL7, RPL7A, RPL8, RPLP0, RPN1, RPN2, RPS14, RPS16, RPS18, RPS2, RPS23, RPS26, RPS27A, RPS3A, RPS4X, RPS6, RPS8, RPS9, SEC61B]	81.587
Reactome Pathways
Cytosolic tRNA aminoacylation	7	1.96619e-05	[DARS, EPRS, FARSA, KARS, LARS, MARS, YARS]	100	[]	0
RNA Polymerase I Promoter Clearance	13	0.000156583	[CHD4, H2AFX, H3F3A, HDAC2, HIST1H2BC, HIST1H3A, HIST1H4A, HIST2H2AC, MTA2, RBBP4, RBBP7]	80.1441	[H2AFX, HDAC1, HDAC2, UBTF]	29.1433
Regulation of mRNA Stability by Proteins that Bind AU-rich Elements	19	3.91458e-10	[HNRNPD, HSPB1, PARN, PSMA7, PSMC3, PSMC5, PSMD1, PSMD2, PSMD3, PSMD5, PSMD9, SET, UBA52, XPO1, YWHAB]	78.9474	[HSPA8, MAPKAPK2, PABPC1, RPS27A]	21.0526
mRNA Splicing	37	2.37492e-25	[ALYREF, CPSF7, DHX9, FUS, HNRNPA1, HNRNPA3, HNRNPD, HNRNPH2, HNRNPK, HNRNPUL1, NCBP1, NUDT21, PRPF4, PRPF6, RBM8A, SF3B1, SF3B2, SF3B3, SF3B4, SF3B6, SMC1A, SNRPA, SNRPD3, SNRPE, SRSF6, SRSF9]	67.4626	[DHX9, FUS, HNRNPA1, HNRNPA3, HNRNPF, HNRNPK, HNRNPM, HNRNPR, RBMX, SF3B1, SRRM1, SRSF1, SRSF2, SRSF3, SRSF5, SRSF7, U2AF2]	44.1101
Gene Expression	152	6.23287e-51	[ADAR, ALYREF, CARM1, CHD4, CPSF7, CREBBP, DARS, DHX9, EEF1G, EEF2, EIF2B5, EIF2S2, EIF4A3, EIF4E, EPRS, ESRRA, FARSA, FUS, H2AFX, H3F3A, HDAC2, HIST1H2BC, HIST1H3A, HIST1H4A, HIST2H2AC, HNRNPA1, HNRNPA3, HNRNPD, HNRNPH2, HNRNPK, HNRNPUL1, HSPB1, KARS, LARS, MARS, MED15, MED27, MTA2, NCBP1, NCOA2, NCOR1, NCOR2, NUDT21, NXF1, PARN, PRPF4, PRPF6, PSMA7, PSMC3, PSMC5, PSMD1, PSMD2, PSMD3, PSMD5, PSM…	57.7495	[CCNC, CDK8, CREBBP, DHX9, FUS, H2AFX, HDAC1, HDAC2, HNRNPA1, HNRNPA3, HNRNPF, HNRNPK, HNRNPM, HNRNPR, HSPA8, MAPKAPK2, MED1, MED12, MED13, MED26, NCOA1, NCOA2, NCOA6, PABPC1, RBMX, RPL10, RPL12, RPL13, RPL13A, RPL14, RPL15, RPL17, RPL18, RPL18A, RPL19, RPL21, RPL22, RPL24, RPL27A, RPL28, RPL29, RPL3, RPL36A, RPL37A, RPL4, RPL6, RPL7, RPL7A, RPL8, RPLP0, RPN1, RPN2, RPS14, RPS16, RPS18, RPS2, RPS…	48.0164
Transcriptional Regulation of White Adipocyte Differentiation	21	2.52509e-13	[CARM1, CREBBP, KLF4, MED15, MED27, NCOA2, NCOA3, NCOR1, NCOR2, NR2F2, RXRA, TBL1XR1]	54.7419	[CCNC, CDK8, CREBBP, EP300, MED1, MED12, MED13, MED26, NCOA1, NCOA2, NCOA3, NCOA6]	54.7419
Regulation of Lipid Metabolism by Peroxisome proliferator-activated receptor alpha (PPARalpha)	20	1.83887e-08	[CARM1, CREBBP, ESRRA, MED15, MED27, NCOA2, NCOA3, NCOR1, NCOR2, RXRA, TBL1XR1]	52.5484	[CCNC, CDK8, CREBBP, EP300, MED1, MED12, MED13, MED26, NCOA1, NCOA2, NCOA3, NCOA6]	57.3256
Translation	54	3.24675e-27	[EEF1G, EEF2, EIF2B5, EIF2S2, EIF4E, RPL10, RPL5, RPL9, RPLP1, RPS11, RPS17, RPS27, SRP14, UBA52]	25.8072	[PABPC1, RPL10, RPL12, RPL13, RPL13A, RPL14, RPL15, RPL17, RPL18, RPL18A, RPL19, RPL21, RPL22, RPL24, RPL27A, RPL28, RPL29, RPL3, RPL36A, RPL37A, RPL4, RPL6, RPL7, RPL7A, RPL8, RPLP0, RPN1, RPN2, RPS14, RPS16, RPS18, RPS2, RPS23, RPS26, RPS27A, RPS3A, RPS4X, RPS6, RPS8, RPS9, SEC61B]	75.5783

## Sheet: Supplementary table S4
Supplementary Table S4: Cellular components, Biological processes and Pathways represented by proteins interacting with overexpressed ERα in MCF-7 (#1) and HeLa (#2) cell lines, obtained by cytoscape. p≤0.05
Cellular component	Nr. Proteins	Term PValue	Proteins Cluster #1	%Proteins Cluster #1	Proteins Cluster #2	%Proteins Cluster #2
unconventional myosin complex	3	0.000977465	[MYL6, MYL6B, MYO1C]	100	[]	0
hemidesmosome	3	0.000977465	[ACTR3, JUP, PLEC]	100	[]	0
catalytic step 2 spliceosome	15	4.80481e-10	[DDX5, HNRNPA1, HNRNPA3, HNRNPF, HNRNPK, HNRNPM, HNRNPR, PABPC1, RBMX, SF3B1, SRRM1, SRSF1, SYNCRIP]	84.6493	[PABPC1, SF3B3, SNRNP200]	19.5345
mediator complex	8	1.49186e-06	[CCNC, CDK8, MED1, MED12, MED13, MED26, RBM14, THRAP3]	78.7949	[CCNC, CDK8, MED1, MED12, MED13, MED26]	59.0961
ribonucleoprotein complex	86	1.65314e-39	[ACTB, CAPRIN1, DDX3X, DDX5, DHX15, DHX9, DKC1, GAPDH, HNRNPA1, HNRNPA3, HNRNPF, HNRNPK, HNRNPM, HNRNPR, HSPA8, ILF2, NCL, NOP56, NPM1, PABPC1, RBM14, RBMX, RPL10, RPL12, RPL13, RPL13A, RPL14, RPL15, RPL17, RPL18, RPL18A, RPL19, RPL21, RPL22, RPL24, RPL27A, RPL28, RPL29, RPL3, RPL36A, RPL36AL, RPL37A, RPL4, RPL6, RPL7, RPL7A, RPL8, RPLP0, RPS14, RPS16, RPS18, RPS2, RPS23, RPS26, RPS27A, RPS3A, RP…	77.1199	[ACTB, ACTN4, EIF3M, EPRS, GAPDH, GNB2L1, HNRNPD, HSPA8, IQGAP1, LRPPRC, PABPC1, PSMA1, PSMA2, PSMA4, PSMA6, PSMC2, PSMC3, RPS3, RUVBL2, SF3B3, SND1, SNRNP200, XPO1]	26.474
GAIT complex	4	3.02208e-07	[GAPDH, RPL13A, SYNCRIP]	64.6015	[EPRS, GAPDH]	43.0677
blood microparticle	12	0.000916641	[ACTB, ACTC1, GSN, HSPA1L, HSPA8, TF, TFRC]	52.2807	[ACTB, ACTC1, ACTG1, CLIC1, HSPA1L, HSPA2, HSPA6, HSPA8, PSMC5]	67.218
organelle lumen	230	5.18834e-56	[ACTB, AKAP8, ASH2L, ATAD3A, BCLAF1, CCNC, CDK8, CREBBP, CTBP1, CTBP2, DDX17, DDX18, DDX21, DDX3X, DDX5, DDX54, DHX15, DHX9, DKC1, ELMSAN1, EP300, EXOSC10, FOXO1, FTSJ3, FUS, GNL3, GTPBP4, H2AFX, HDAC1, HDAC2, HNRNPA1, HNRNPA3, HNRNPF, HNRNPK, HNRNPM, HNRNPR, HSPA1L, HSPA8, ILF2, KHDRBS1, MAPKAPK2, MED1, MED12, MED13, MED26, MKI67, MYBBP1A, MYO1C, NAT10, NCL, NCOA1, NCOA2, NCOA3, NCOA6, NOP56, NP…	42.3628	[ACLY, ACTB, ACTL6A, ACTN1, ACTN2, ACTN4, AIP, AKR1B1, ALDOA, ANP32A, ANP32B, ASH2L, ATP5B, BASP1, C1QBP, CAD, CAND1, CCNC, CCT4, CCT5, CDK6, CDK8, COPE, COPS4, COPS5, CPS1, CREBBP, CS, CSE1L, CTBP1, CTBP2, DDB1, DLAT, DLD, EEF1A1, EP300, EPRS, ERO1L, ESD, FKBP4, FLAD1, FOXO1, GANAB, GARS, GNPDA1, GTF2I, HDGF, HMGB1, HNRNPD, HSP90AA1, HSP90B1, HSPA1L, HSPA2, HSPA5, HSPA8, HSPA9, HSPD1, HSPH1, HYO…	65.0419
nuclear chromosome	25	4.56078e-07	[CREBBP, H2AFX, HDAC1, HDAC2, HNRNPK, NCOA1, RBMX, TOP1, TOP2A, TOP2B]	39.066	[ACTL6A, AKR1B1, CREBBP, HSPA2, LRPPRC, MCM2, MCM7, NCOA1, PCNA, RBBP4, RUVBL1, RUVBL2, TCP1, TRIM28, TTN, UCHL5, XRCC6]	66.4121
ruffle	11	0.00100861	[ANXA2, GSN, MYH9, RDX]	36.3636	[ACTN1, CDC37, CDK6, NME1, RPS3, S100A6, TPM1]	63.6364
cytosol	235	3.72794e-83	[ACTB, ACTC1, ACTR2, ACTR3, CAPRIN1, CLTC, CTBP1, DDX3X, DHX9, FLNA, FOXO1, GAPDH, GSN, HDAC1, HSPA8, JUP, MAPKAPK2, MYH9, MYL6, MYL6B, MYO1C, NCOA2, NCOA3, NPM1, NUMA1, PABPC1, PLEC, RPL10, RPL12, RPL13, RPL13A, RPL14, RPL15, RPL17, RPL18, RPL18A, RPL19, RPL21, RPL22, RPL24, RPL27A, RPL28, RPL29, RPL3, RPL36A, RPL36AL, RPL37A, RPL4, RPL6, RPL7, RPL7A, RPL8, RPLP0, RPS14, RPS16, RPS18, RPS2, RPS2…	29.9839	[AARS, ABHD10, ACACA, ACLY, ACO1, ACTB, ACTC1, ACTG1, ACTN1, ACTN2, ACTN3, ACTR1A, AHCY, AIP, AKR1B1, ALDOA, ALDOC, ARHGDIA, ASNS, ATIC, ATP6V1A, C1QBP, CAD, CCT3, CCT4, CCT5, CCT6A, CDC37, CDC42, CDK6, CLTC, COPA, COPB1, COPB2, COPE, CTBP1, CTH, DCTN1, DPP9, EEF1A1, EEF1B2, EEF1G, EIF4A1, EIF4A2, ENO1, ENO2, EPRS, FASN, FKBP4, FLAD1, FOXO1, GAPDH, GARS, GCLC, GDI1, GFAP, GNB2L1, GNPDA1, GOT1, GS…	73.4817
catalytic complex	42	1.81395e-06	[ACTB, ASH2L, CCNC, CREBBP, EP300, HDAC1, HDAC2, NCOA6, NRIP1, PELP1, RPN1, RPN2, TADA3]	29.5729	[ACTB, ACTL6A, ASH2L, CAND1, CCNC, CREBBP, CUL4A, DCTN1, DDB1, DLAT, ENO1, ENO2, EP300, GCLC, HSPD1, MAT2A, MAT2B, NCOA6, NRIP1, P4HB, PFKP, PPP2CB, PPP2R1A, PPP2R4, PPP2R5D, PRDX3, PRMT5, PSMD2, RBBP4, RBBP7, RUVBL1, RUVBL2, SF3B3, TADA3, TPR, UBE4B, UCHL5]	84.169
mitochondrial nucleoid	7	3.61838e-05	[ATAD3A, SLC25A5]	28.5714	[ATP5B, CPS1, HSPA9, LRPPRC, SHMT2]	71.4286
extracellular organelle	180	1.98035e-74	[ACTB, ACTC1, ACTR2, ACTR3, ANXA1, ANXA2, CLTC, DDX3X, DDX5, FLNA, GAPDH, GSN, HNRNPA1, HNRNPK, HSPA8, JUP, LGALS7, MYH9, MYL6, MYO1B, MYO1C, NCCRP1, NCL, PLEC, RBMX, RDX, RPL12, RPL14, RPL17, RPL22, RPL24, RPL28, RPL3, RPL37A, RPL4, RPLP0, RPS14, RPS16, RPS18, RPS2, RPS26, RPS27A, RPS3A, RPS4X, RPS8, RPS9, S100A8, SFN, TF, TFRC, VPS13D]	28.1846	[AARS, ACLY, ACO1, ACTB, ACTC1, ACTG1, ACTN1, ACTN4, ACTR1A, AHCY, AKR1B1, ALDOA, ALDOC, ANP32B, ANXA3, ANXA6, ARHGDIA, ATIC, ATP5B, ATP6V1A, BASP1, CAD, CAND1, CAP1, CCT3, CCT4, CCT5, CCT6A, CDC37, CDC42, CLIC1, CLTC, COPA, CS, CSE1L, CTH, DDB1, EEF1A1, EIF4A1, ENO1, ENO2, ESD, FASN, FKBP4, GANAB, GAPDH, GNB2L1, GNPDA1, GOT1, GSS, HSP90AA1, HSP90AB1, HSP90B1, HSPA2, HSPA5, HSPA6, HSPA8, HSPA9, H…	74.0537
melanosome	23	1.45964e-16	[ANXA2, ANXA2P2, CLTC, HSPA8, RPN1, TFRC]	25.4112	[AHCY, ANXA6, CCT4, CLTC, FASN, GANAB, HSP90AA1, HSP90AB1, HSP90B1, HSPA5, HSPA8, NAP1L1, P4HB, PDIA3, PDIA4, PDIA6, PSMD2, SND1, YWHAB]	80.4688
COP9 signalosome	10	1.22584e-08	[HSPA1L, MYH9]	19.2051	[BASP1, COPS2, COPS3, COPS4, COPS5, HSP90AB1, HSPA1L, HSPA5, HSPA6]	86.4227
zona pellucida receptor complex	6	6.84546e-08	[HSPA1L]	15.3464	[CCT3, CCT4, CCT5, CCT6A, HSPA1L, TCP1]	92.0782
nuclear pore	9	3.2966e-05	[MYO1C]	11.1111	[IPO4, IPO5, IPO7, KPNB1, RANGAP1, TPR, XPO7, XPOT]	88.8889
vesicle lumen	9	0.000314197	[TF]	11.1111	[ACTN1, ACTN2, ACTN4, ALDOA, HSP90AA1, HSP90B1, HSPH1, HYOU1]	88.8889
protein phosphatase type 2A complex	4	0.00108531	[]	0	[PPP2CB, PPP2R1A, PPP2R4, PPP2R5D]	100
proteasome complex	35	1.65363e-39	[]	0	[HSPB1, PSMA1, PSMA2, PSMA3, PSMA4, PSMA5, PSMA6, PSMA7, PSMB1, PSMB2, PSMB3, PSMB4, PSMB5, PSMB6, PSMB7, PSMC1, PSMC2, PSMC3, PSMC4, PSMC5, PSMC6, PSMD1, PSMD11, PSMD12, PSMD13, PSMD14, PSMD2, PSMD5, PSMD6, PSMD7, PSME3, TXNL1, UCHL5, USP14, VCP]	100
eukaryotic translation elongation factor 1 complex	3	0.000124855	[]	0	[EEF1A1, EEF1B2, EEF1G]	100
muscle thin filament tropomyosin	4	3.02208e-07	[]	0	[TPM1, TPM2, TPM3, TPM4]	100
COPI vesicle coat	4	0.000250767	[]	0	[COPA, COPB1, COPB2, COPE]	100
Biological process
ribonucleoprotein complex biogenesis	26	5.37237e-08	[DDX3X, DKC1, EXOSC10, GNL3, GTPBP4, NOP56, NPM1, RBMX, RPL13A, RPL14, RPL7, RPL7A, RPLP0, RPS14, RPS16, RPS18, RPS6, RPS8, RRP1B, SRSF1, SRSF5]	80.7692	[C1QBP, EIF3M, PRMT5, SNRNP200, STRAP]	19.2308
intracellular steroid hormone receptor signaling pathway	18	2.40877e-09	[DDX17, DDX5, DDX54, EP300, HDAC1, MED1, MED12, MED13, NCOA1, NCOA2, NCOA3, NCOA6, NRIP1, RBM14, TADA3, THRAP3]	77.1027	[AKR1B1, EP300, FKBP4, MED1, MED12, MED13, NCOA1, NCOA2, NCOA3, NCOA6, NRIP1, TADA3]	57.827
DNA topological change	4	5.58527e-05	[TOP1, TOP2A, TOP2B]	75	[HMGB1]	25
cytoplasmic transport	88	1.39006e-28	[ACTR2, EMD, EP300, FLNA, HNRNPA1, JUP, KHDRBS1, MED1, MYBBP1A, NPM1, RPL10, RPL12, RPL13, RPL13A, RPL14, RPL15, RPL17, RPL18, RPL18A, RPL19, RPL21, RPL22, RPL24, RPL27A, RPL28, RPL29, RPL3, RPL36A, RPL36AL, RPL37A, RPL4, RPL6, RPL7, RPL7A, RPL8, RPLP0, RPN1, RPN2, RPS14, RPS16, RPS18, RPS2, RPS23, RPS26, RPS27A, RPS3A, RPS4X, RPS6, RPS8, RPS9, SEC61B, SFN, SRRM1, SRSF1, SRSF2, SRSF3, SRSF5, SRSF…	66.7106	[AIP, ANP32A, ANP32B, CSE1L, EP300, ERO1L, HSP90AA1, HSP90AB1, HSPA9, IPO11, IPO5, IPO7, IPO9, KPNA4, KPNB1, MED1, PDIA3, PSMD2, RANGAP1, RHOA, RPS3, SET, TNPO1, TPR, TRIM28, USO1, VCP, XPO1, XPO5, XPO7, XPOT]	35.0513
intracellular receptor signaling pathway	23	1.21867e-06	[DDX17, DDX5, DDX54, EP300, HDAC1, MED1, MED12, MED13, NCOA1, NCOA2, NCOA3, NCOA6, NRIP1, RBM14, RPS27A, TADA3, THRAP3]	66.2815	[AKR1B1, C1QBP, EP300, FKBP4, HSP90AB1, MED1, MED12, MED13, NCOA1, NCOA2, NCOA3, NCOA6, NRIP1, TADA3, TRIM16, UBC]	62.3826
nucleobase-containing compound catabolic process	96	1.48629e-26	[ACTC1, DDX17, DDX18, DDX21, DDX3X, DDX54, DHX9, EXOSC10, GNL3, GTPBP4, HSPA8, MED12, MYH9, MYL6, NCOA3, PABPC1, PGAM5, PTPLAD1, RPL10, RPL12, RPL13, RPL13A, RPL14, RPL15, RPL17, RPL18, RPL18A, RPL19, RPL21, RPL22, RPL24, RPL27A, RPL28, RPL29, RPL3, RPL36A, RPL36AL, RPL37A, RPL4, RPL6, RPL7, RPL7A, RPL8, RPLP0, RPS14, RPS16, RPS18, RPS2, RPS23, RPS26, RPS27A, RPS3A, RPS4X, RPS6, RPS8, RPS9, THRAP…	60.7822	[ACLY, ACTC1, ATP5B, CDC42, CSDE1, DDB1, EIF4A1, EIF4A2, GNB2L1, GSPT1, GSPT2, HMGB1, HNRNPD, HSP90AA1, HSPA5, HSPA8, HSPD1, IQGAP1, KPNB1, LRPPRC, MED12, NCOA3, NME1, PABPC1, PPP2R1A, PPP2R4, PSMC1, PSMC2, PSMC3, PSMC4, PSMC6, PSMD6, RANGAP1, RBBP4, RHOA, RPS3, RUVBL2, SNRNP200, SOD1, TPM1, TPM2, TYMP]	43.2687
mRNA metabolic process	116	2.28089e-63	[DDX5, DHX15, DHX9, EXOSC10, FUS, HNRNPA1, HNRNPA3, HNRNPF, HNRNPK, HNRNPM, HNRNPR, HSPA8, KHDRBS1, MAPKAPK2, PABPC1, RBM39, RBMX, RPL10, RPL12, RPL13, RPL13A, RPL14, RPL15, RPL17, RPL18, RPL18A, RPL19, RPL21, RPL22, RPL24, RPL27A, RPL28, RPL29, RPL3, RPL36A, RPL36AL, RPL37A, RPL4, RPL6, RPL7, RPL7A, RPL8, RPLP0, RPS14, RPS16, RPS18, RPS2, RPS23, RPS26, RPS27A, RPS3A, RPS4X, RPS6, RPS8, RPS9, SF3…	55.8337	[ANP32A, C1QBP, CSDE1, EIF4A1, EIF4A2, GSPT1, GSPT2, HNRNPD, HSPA8, HSPB1, PABPC1, PPP2R1A, PRMT5, PSMA1, PSMA2, PSMA3, PSMA4, PSMA5, PSMA6, PSMA7, PSMB1, PSMB2, PSMB3, PSMB4, PSMB5, PSMB6, PSMB7, PSMC1, PSMC2, PSMC3, PSMC4, PSMC5, PSMC6, PSMD1, PSMD11, PSMD12, PSMD13, PSMD14, PSMD2, PSMD5, PSMD6, PSMD7, PSME3, PTBP1, RPS3, SET, SF3B3, SNRNP200, STRAP, TNPO1, UBC, XPO1, YWHAB]	45.5259
posttranscriptional regulation of gene expression	32	1.37803e-07	[CAPRIN1, DDX3X, DHX9, EP300, FLNA, GAPDH, GTPBP4, KHDRBS1, MAPKAPK2, NPM1, PABPC1, RPL13A, RPS14, RPS4X, RPS9, SYNCRIP, TADA3, THRAP3]	54.4012	[ACO1, C1QBP, CDC42, EIF3M, EIF4A2, EP300, EPRS, GAPDH, GARS, GNB2L1, HNRNPD, HSPB1, HSPD1, LRPPRC, PABPC1, PRKDC, TADA3, TPR]	54.4012
viral process	106	3.28264e-52	[CREBBP, CTBP1, CTBP2, DDX3X, DDX5, EP300, HDAC1, HNRNPA1, HNRNPK, HSPA8, NPM1, RPL10, RPL12, RPL13, RPL13A, RPL14, RPL15, RPL17, RPL18, RPL18A, RPL19, RPL21, RPL22, RPL24, RPL27A, RPL28, RPL29, RPL3, RPL36A, RPL36AL, RPL37A, RPL4, RPL6, RPL7, RPL7A, RPL8, RPLP0, RPS14, RPS16, RPS18, RPS2, RPS23, RPS26, RPS27A, RPS3A, RPS4X, RPS6, RPS8, RPS9, SLC25A5, SYNCRIP, TFRC, TOP1, TOP2A]	50.4448	[C1QBP, COPB1, CREBBP, CTBP1, CTBP2, CUL4A, DDB1, EIF4A1, EIF4A2, EP300, GNB2L1, HSPA8, HSPD1, IPO5, IPO7, KPNB1, PSMA1, PSMA2, PSMA3, PSMA4, PSMA5, PSMA6, PSMA7, PSMB1, PSMB2, PSMB3, PSMB4, PSMB5, PSMB6, PSMB7, PSMC1, PSMC2, PSMC3, PSMC4, PSMC5, PSMC6, PSMD1, PSMD11, PSMD12, PSMD13, PSMD14, PSMD2, PSMD5, PSMD6, PSMD7, PSME3, RHOA, RPS3, SND1, TNPO1, TPR, UBC, UBR4, USP7, VIM, XPO1, XRCC6]	53.2473
symbiosis, encompassing mutualism through parasitism	107	6.77523e-49	[CREBBP, CTBP1, CTBP2, DDX3X, DDX5, EP300, HDAC1, HNRNPA1, HNRNPK, HSPA8, NPM1, RPL10, RPL12, RPL13, RPL13A, RPL14, RPL15, RPL17, RPL18, RPL18A, RPL19, RPL21, RPL22, RPL24, RPL27A, RPL28, RPL29, RPL3, RPL36A, RPL36AL, RPL37A, RPL4, RPL6, RPL7, RPL7A, RPL8, RPLP0, RPS14, RPS16, RPS18, RPS2, RPS23, RPS26, RPS27A, RPS3A, RPS4X, RPS6, RPS8, RPS9, SLC25A5, SYNCRIP, TFRC, TOP1, TOP2A]	49.9788	[ATP6V1A, C1QBP, COPB1, CREBBP, CTBP1, CTBP2, CUL4A, DDB1, EIF4A1, EIF4A2, EP300, GNB2L1, HSPA8, HSPD1, IPO5, IPO7, KPNB1, PSMA1, PSMA2, PSMA3, PSMA4, PSMA5, PSMA6, PSMA7, PSMB1, PSMB2, PSMB3, PSMB4, PSMB5, PSMB6, PSMB7, PSMC1, PSMC2, PSMC3, PSMC4, PSMC5, PSMC6, PSMD1, PSMD11, PSMD12, PSMD13, PSMD14, PSMD2, PSMD5, PSMD6, PSMD7, PSME3, RHOA, RPS3, SND1, TNPO1, TPR, UBC, UBR4, USP7, VIM, XPO1, XRCC…	53.681
nucleocytoplasmic transport	41	6.24038e-14	[EMD, EP300, FLNA, HNRNPA1, JUP, KHDRBS1, MED1, MYBBP1A, NPM1, RPL17, SEC61B, SFN, SRRM1, SRSF1, SRSF2, SRSF3, SRSF5, SRSF7, U2AF2]	45.7546	[ANP32A, ANP32B, CSE1L, EP300, HSP90AB1, HSPA9, IPO11, IPO5, IPO7, IPO9, KPNA4, KPNB1, MED1, PDIA3, RANGAP1, RHOA, SET, TNPO1, TPR, TRIM28, XPO1, XPO5, XPO7, XPOT]	57.7953
histone acetylation	12	0.000125045	[CREBBP, CTBP1, EP300, NCOA1, NCOA3, TADA3]	42.9859	[ACTL6A, CREBBP, CTBP1, EP300, NCOA1, NCOA3, RUVBL1, RUVBL2, SET, SF3B3, TADA3, TRIM16]	85.9719
DNA conformation change	23	1.4492e-07	[AKAP8, DDX3X, DHX9, H2AFX, NPM1, TOP1, TOP2A, TOP2B]	34.7826	[ANP32B, HMGB1, MCM2, MCM6, MCM7, NAP1L1, RBBP4, RBBP7, RECQL, RUVBL1, RUVBL2, SET, TPR, TTN, XRCC6]	65.2174
cellular macromolecular complex assembly	42	9.02335e-07	[ACTR3, DDX3X, EP300, GSN, H2AFX, NPM1, RBMX, RDX, RPL13A, RPS14, SRSF1, SRSF5]	28.3927	[ANP32B, C1QBP, CAND1, EIF3M, EP300, FKBP4, GARS, HMGB1, HSP90AA1, HSPD1, MCM2, MCM7, NAP1L1, PRMT5, PSMD11, PSMD5, PSMG1, RBBP4, RBBP7, RUVBL1, SET, SNRNP200, STRAP, TCP1, TPR, TTN, TUBA1A, TUBA1C, TUBA3C, TUBA4A, TUBB6]	73.3478
muscle filament sliding	11	3.53186e-09	[ACTC1, MYL6, MYL6B]	26.3177	[ACTC1, ACTN2, ACTN3, TPM1, TPM2, TPM3, TPM4, TTN, VIM]	78.9532
ribosomal protein import into nucleus	4	7.08668e-06	[RPL17]	25	[IPO11, IPO5, KPNB1]	75
platelet degranulation	11	8.3596e-05	[FLNA, TF]	18.1818	[ACTN1, ACTN2, ACTN4, ALDOA, CAP1, HSPA5, SOD1, TTN, TUBA4A]	81.8182
cellular response to interleukin-4	8	4.55336e-07	[RPL3]	12.5	[FASN, HSP90AB1, HSPA5, MCM2, MCM7, TUBA1A, TUBA4A]	87.5
response to unfolded protein	21	1.29744e-10	[HSPA1L, HSPA8]	9.24749	[AARS, ASNS, CTH, DCTN1, ERO1L, HDGF, HSP90AA1, HSP90AB1, HSP90B1, HSPA1L, HSPA2, HSPA4L, HSPA5, HSPA6, HSPA8, HSPB1, HSPD1, HSPH1, HYOU1, PDIA6, VCP]	97.0986
glucose catabolic process	14	2.33468e-07	[GAPDH]	6.96088	[ALDOA, ALDOC, ENO1, ENO2, GAPDH, GNPDA1, LDHA, LDHB, PFKP, PGD, PGLS, PHGDH, PKM, PPP2R5D]	97.4523
protein folding	34	2.14586e-16	[ACTB, HSPA8]	5.78853	[AARS, ACTB, AIP, CCT3, CCT4, CCT5, CCT6A, ERO1L, FKBP4, GANAB, HSP90AA1, HSP90AB1, HSP90AB2P, HSP90B1, HSPA4L, HSPA5, HSPA8, HSPA9, HSPBP1, HSPD1, HSPH1, P4HB, PDIA3, PDIA4, PDIA6, PPP2R4, RUVBL2, TCP1, TUBA1A, TUBA1C, TUBA3C, TUBA4A, TUBB6, UGGT1]	98.405
coenzyme metabolic process	21	3.50772e-07	[TECR]	4.7619	[ACACA, ACLY, ATIC, DLAT, DLD, FASN, FLAD1, IDH1, KYNU, LDHB, MAT2A, MAT2B, MDH1, ME1, NAMPT, PDXK, PGD, PGLS, PHGDH, SHMT2]	95.2381
protein deneddylation	4	5.58527e-05	[]	0	[COPS2, COPS3, COPS4, COPS5]	100
tRNA aminoacylation for protein translation	11	9.32556e-08	[]	0	[AARS, EPRS, GARS, IARS, LARS, MARS, PPA1, QARS, TPR, VARS, WARS]	100
L-serine biosynthetic process	3	7.32062e-05	[]	0	[PHGDH, PSAT1, SHMT2]	100
cellular amino acid biosynthetic process	12	8.43081e-05	[]	0	[ASNS, ATIC, CPS1, CTH, GCLC, GOT1, GSS, MAT2A, MAT2B, PHGDH, PSAT1, SHMT2]	100
cell redox homeostasis	8	0.000158023	[]	0	[DLD, GCLC, P4HB, PDIA3, PDIA4, PDIA6, TXNL1, TXNRD1]	100
Reactome Pathway
Translation	48	5.57085e-20	[PABPC1, RPL10, RPL12, RPL13, RPL13A, RPL14, RPL15, RPL17, RPL18, RPL18A, RPL19, RPL21, RPL22, RPL24, RPL27A, RPL28, RPL29, RPL3, RPL36A, RPL37A, RPL4, RPL6, RPL7, RPL7A, RPL8, RPLP0, RPN1, RPN2, RPS14, RPS16, RPS18, RPS2, RPS23, RPS26, RPS27A, RPS3A, RPS4X, RPS6, RPS8, RPS9, SEC61B]	84.9641	[EEF1A1, EEF1B2, EEF1G, EIF4A1, EIF4A2, GSPT2, PABPC1, RPS3]	16.5784
mRNA Splicing	21	6.89321e-09	[DHX9, FUS, HNRNPA1, HNRNPA3, HNRNPF, HNRNPK, HNRNPM, HNRNPR, RBMX, SF3B1, SRRM1, SRSF1, SRSF2, SRSF3, SRSF5, SRSF7, U2AF2]	80.9524	[HNRNPD, PTBP1, SF3B3, SNRNP200]	19.0476
Transcriptional Regulation of White Adipocyte Differentiation	12	5.81246e-05	[CCNC, CDK8, CREBBP, EP300, MED1, MED12, MED13, MED26, NCOA1, NCOA2, NCOA3, NCOA6]	78.1896	[CCNC, CDK8, CREBBP, EP300, MED1, MED12, MED13, MED26, NCOA1, NCOA2, NCOA3, NCOA6]	78.1896
Gene Expression	137	3.75353e-33	[CCNC, CDK8, CREBBP, DHX9, FUS, H2AFX, HDAC1, HDAC2, HNRNPA1, HNRNPA3, HNRNPF, HNRNPK, HNRNPM, HNRNPR, HSPA8, MAPKAPK2, MED1, MED12, MED13, MED26, NCOA1, NCOA2, NCOA6, PABPC1, RBMX, RPL10, RPL12, RPL13, RPL13A, RPL14, RPL15, RPL17, RPL18, RPL18A, RPL19, RPL21, RPL22, RPL24, RPL27A, RPL28, RPL29, RPL3, RPL36A, RPL37A, RPL4, RPL6, RPL7, RPL7A, RPL8, RPLP0, RPN1, RPN2, RPS14, RPS16, RPS18, RPS2, RPS…	53.1082	[AARS, ANP32A, CCNC, CDK8, CREBBP, EEF1A1, EEF1B2, EEF1G, EIF4A1, EIF4A2, EPRS, GARS, GSPT2, HNRNPD, HSPA8, HSPB1, IARS, LARS, MARS, MED1, MED12, MED13, MED26, NCOA1, NCOA2, NCOA6, PABPC1, PPA1, PPP2R1A, PRMT5, PSMA1, PSMA2, PSMA3, PSMA4, PSMA5, PSMA6, PSMA7, PSMB1, PSMB2, PSMB3, PSMB4, PSMB5, PSMB6, PSMB7, PSMC1, PSMC2, PSMC3, PSMC4, PSMC5, PSMC6, PSMD1, PSMD11, PSMD12, PSMD13, PSMD14, PSMD2, PS…	53.8259
Smooth Muscle Contraction	6	0.000434307	[MYL6, MYL6B]	33.3333	[TPM1, TPM2, TPM3, TPM4]	66.6667
Glycolysis	11	1.37233e-08	[GAPDH]	8.77258	[ALDOA, ALDOC, ENO1, ENO2, GAPDH, PFKP, PKM, PPP2CB, PPP2R1A, PPP2R1B, PPP2R5D]	96.4984
Prefoldin mediated transfer of substrate to CCT/TriC	11	9.02053e-09	[ACTB]	8.77258	[ACTB, CCT3, CCT4, CCT5, CCT6A, TCP1, TUBA1A, TUBA1C, TUBA3C, TUBA4A, TUBB6]	96.4984
Destabilization of mRNA by AUF1 (hnRNP D0)	34	2.19735e-34	[HSPA8, PABPC1, RPS27A]	8.68279	[HNRNPD, HSPA8, HSPB1, PABPC1, PSMA1, PSMA2, PSMA3, PSMA4, PSMA5, PSMA6, PSMA7, PSMB1, PSMB2, PSMB3, PSMB4, PSMB5, PSMB6, PSMB7, PSMC1, PSMC2, PSMC3, PSMC4, PSMC5, PSMC6, PSMD1, PSMD11, PSMD12, PSMD13, PSMD14, PSMD2, PSMD5, PSMD6, PSMD7]	95.5107
Cytosolic tRNA aminoacylation	10	1.48589e-08	[]	0	[AARS, EPRS, GARS, IARS, LARS, MARS, PPA1, QARS, VARS, WARS]	100
Sulfur amino acid metabolism	6	0.000434307	[]	0	[AHCY, CTH, GCLC, GOT1, MAT2A, MAT2B]	100
